# Supplementary material for: Genome-Wide Binding of MBD2 Reveals Strong Preference for Highly Methylated Loci
Source: PLoS One. 2014 Jun 13;9(6):e99603. doi: 10.1371/journal.pone.0099603 (PMC4057170; doi:10.1371/journal.pone.0099603)
Supplement: Table S1 — Complete list of all identified proteins after Ty1 immunoprecipitation on both TTE-MBD2 and WT cells followed by mass spectrometry analysis. Results from triplicate pull-downs were analyzed with MaxQuant and label-free quantitation (LFQ). (XLSX) [file pone.0099603.s009.xlsx]

## Sheet: proteinGroups_LFQ
P-value (t test)	t-test Difference	Protein IDs	Protein names	Gene names	LFQ intensity Ty1	LFQ intensity Ty2	LFQ intensity Ty3	LFQ intensity WT1	LFQ intensity WT2	LFQ intensity WT3	Peptides	Razor + unique peptides	Unique peptides	Peptides Ty1	Peptides Ty2	Peptides Ty3	Peptides WT1	Peptides WT2	Peptides WT3	Razor + unique peptides Ty1	Razor + unique peptides Ty2	Razor + unique peptides Ty3	Razor + unique peptides WT1	Razor + unique peptides WT2	Razor + unique peptides WT3	Unique peptides Ty1	Unique peptides Ty2	Unique peptides Ty3	Unique peptides WT1	Unique peptides WT2	Unique peptides WT3	Sequence coverage [%]	Unique + razor sequence coverage [%]	Unique sequence coverage [%]	Mol. weight [kDa]	PEP
2.99277	0.821947	A2ABF9;B0UZY1;A2ABF8;B0UZY0;Q96KQ7;B0UZY3;Q96KQ7-2;H0YHA9;H0YIM0;A2BED7;A2BED6;H0Y4K5;Q96KQ7-3	Histone-lysine N-methyltransferase EHMT2	EHMT2	8.40326	8.72457	8.51439	7.72251	7.75763	7.69623	13	13	13	11	10	11	6	5	4	11	10	11	6	5	4	11	10	11	6	5	4	11.5	11.5	11.5	138.77	3.1477e-52
6.93584	0.855633	A6NEM2;P51610-3;Q9Y5Z7		HCFC1	10.286	10.2897	10.2646	9.4203	9.43696	9.41611	56	56	2	54	50	52	40	36	38	54	50	52	40	36	38	2	2	2	2	2	2	36.6	36.6	1.3	213.47	0
1.47203	0.5862	P62136-2;P62136;A6NNR3;E9PMD7;E9PDP1;F8W0W8;E7ETD8;F8W0V8;B4DNE3	Serine/threonine-protein phosphatase PP1-alpha catalytic subunit;Serine/threonine-protein phosphatase	PPP1CA;PPP1CC	8.1003	8.21304	8.36404	7.87554	7.31411	7.72914	5	5	2	5	4	5	3	1	1	5	4	5	3	1	1	2	1	2	1	1	1	19.6	19.6	9.4	38.631	5.6834e-38
3.66923	1.10952	Q03060-6;P16220;G5E998;P16220-2;E9PHM1;C9JK96;Q03060-21;P18846;C9IYZ7;Q5W1B0;A8MPQ2;P16220-3;B4DRF9;Q03060-8;Q03060-24;Q03060-9;Q03060-23;E9PAR2;F8W746	Cyclic AMP-responsive element-binding protein 1;Cyclic AMP-dependent transcription factor ATF-1	CREB1;CREM;ATF1	8.0404	8.16915	8.21283	6.97152	7.16977	6.95252	2	2	2	2	2	2	1	1	2	2	2	2	1	1	2	2	2	2	1	1	2	4.6	4.6	4.6	37.577	0.0001203
3.54536	1.08691	A8MTC3;Q7Z5J4;C9JWB0;Q7Z5J4-2;E7EVZ3;Q7Z5J4-3;E7ETW1;Q7Z5J4-4;A8MXE8	Retinoic acid-induced protein 1	RAI1	8.59784	8.45965	8.44423	7.29554	7.5586	7.38685	16	16	14	12	11	13	0	0	0	12	11	13	0	0	0	11	10	12	0	0	0	10.7	10.7	10.2	212.24	1.4675e-104
3.09535	-0.585236	P18124;A8MUD9;C9JIJ5	60S ribosomal protein L7	RPL7	8.32387	8.46449	8.42927	9.0472	9.03125	8.89489	8	8	8	5	4	5	6	6	6	5	4	5	6	6	6	5	4	5	6	6	6	35.5	35.5	35.5	29.225	7.8226e-38
2.43684	-0.552632	Q6NW34;Q6NW34-2;A8MVI8;E7ENV3;E9PFF8	Uncharacterized protein C3orf17	C3orf17	7.42467	7.34489	7.64616	8.02621	8.04009	8.00732	4	4	4	1	1	2	4	4	4	1	1	2	4	4	4	1	1	2	4	4	4	8.1	8.1	8.1	64.551	4.445e-15
4.04366	-0.750605	E9PCT1;A9Z1X7;Q8IYB3;Q8IYB3-2;B4DED5	Serine/arginine repetitive matrix protein 1	SRRM1	8.891	8.95926	9.01695	9.7459	9.64784	9.72528	24	24	24	14	14	13	22	19	22	14	14	13	22	19	22	14	14	13	22	19	22	27	27	27	103.79	0
3.86923	-0.607522	P55209;H0YIV4;F5H4R6;F8W0J6;B3KNT8;B7Z9C2;F8VV59;F8VY35;F8W118;F8W020;H0YHC3;F8W543;H0YH88;B3KV44;F8VUX1;F8VXI6;F5H1X5;F8VRJ2;F8VVB5;A8MZ22;F5HFY4;Q99733;C9JZI7;C9J6D1;E9PKT8;A8MXH2;E9PNJ7;E9PS34;E9PJJ2;E9PNW0	Nucleosome assembly protein 1-like 1	NAP1L1	8.15803	8.17009	8.19728	8.75328	8.73186	8.86282	6	6	6	4	4	4	6	6	6	4	4	4	6	6	6	4	4	4	6	6	6	17.6	17.6	17.6	45.374	1.8852e-35
4.13901	-1.10347	Q8IXK0-5;Q8IXK0;Q8IXK0-4;B3KPJ4;Q8IXK0-2;C9J3D2;Q8IXK0-3;H3BLT6	Polyhomeotic-like protein 2	PHC2	9.14495	8.94312	9.0089	10.0893	10.1337	10.1844	25	25	22	15	13	15	25	25	25	15	13	15	25	25	25	12	11	12	22	22	22	25.6	25.6	22.8	90.811	0
1.52703	0.521101	B3KTM8;Q9UBU8-2;H0YLJ3;H0YMJ0;Q9UBU8;B7Z6R1;H0YNE0;H0YM21;H0YMT8	Mortality factor 4-like protein 1	MORF4L1	8.02494	7.69287	7.97286	7.48617	7.13779	7.50341	4	4	4	3	2	3	0	0	0	3	2	3	0	0	0	3	2	3	0	0	0	13.5	13.5	13.5	40.028	7.8898e-12
2.58967	-0.46981	Q66PJ3;Q66PJ3-2;Q66PJ3-3;F8WCT1;B3V0L1;Q66PJ3-4;Q66PJ3-5;H7BZV4;F5GYV5;F8WEP2;F5H7X4	ADP-ribosylation factor-like protein 6-interacting protein 4	ARL6IP4	7.81984	7.86782	7.89217	8.46159	8.24564	8.28203	5	5	5	3	2	2	5	5	5	3	2	2	5	5	5	3	2	2	5	5	5	13.3	13.3	13.3	38.395	3.4492e-132
1.788	0.465652	P30153;B4DDF7;F5H3X9;E9PH38;B4E1Q0;P30154-2;P30154;F8W8G1;P30154-3;A8MY67;E7EUF3;C9J9C1;E9PHZ6;E9PNM7;E9PPI5	Serine/threonine-protein phosphatase 2A 65 kDa regulatory subunit A alpha isoform	PPP2R1A	7.9519	8.11677	8.09555	7.68271	7.38016	7.7044	7	7	7	5	2	4	3	1	4	5	2	4	3	1	4	5	2	4	3	1	4	16.1	16.1	16.1	65.308	1.1704e-31
2.27919	-0.77113	Q75N03;B7ZM03;B4DDV7;C9J2P9;C9J121	E3 ubiquitin-protein ligase Hakai	CBLL1	7.12646	7.60317	7.35945	8.15803	8.08632	8.15812	4	4	4	1	2	2	3	2	2	1	2	2	3	2	2	1	2	2	3	2	2	10.2	10.2	10.2	54.519	1.9324e-12
2.02341	0.614297	Q9NX70;B4DGM4	Mediator of RNA polymerase II transcription subunit 29	MED29	8.38178	8.07882	8.24185	7.78789	7.44862	7.62304	4	4	4	4	2	4	1	1	2	4	2	4	1	1	2	4	2	4	1	1	2	35.5	35.5	35.5	21.073	1.2957e-111
1.60905	0.730311	B4DJL6;Q96SY0;B4DVT3;H3BRY6;Q96SY0-3;B4DVD5	UPF0464 protein C15orf44	C15orf44	8.3179	8.46912	8.38653	7.27937	7.73017	7.97307	7	7	7	6	7	6	1	1	2	6	7	6	1	1	2	6	7	6	1	1	2	19.3	19.3	19.3	61.345	9.3357e-39
2.22431	0.607119	B4DLN1;P52815;Q9UBX3-2;Q9UBX3;B4E1E9	39S ribosomal protein L12, mitochondrial	SLC25A10;MRPL12	7.94189	7.87619	8.00518	7.52485	7.3248	7.15227	3	3	3	2	3	2	0	1	1	2	3	2	0	1	1	2	3	2	0	1	1	7.7	7.7	7.7	48.099	2.4466e-09
2.08797	-0.536193	Q13595;B4DUA9;B4DQI6;Q13595-2	Transformer-2 protein homolog alpha	TRA2A	7.62454	7.42739	7.44599	7.85856	8.09395	8.154	6	5	5	3	3	5	4	5	4	2	2	4	3	4	3	2	2	4	3	4	3	17.4	13.8	13.8	32.688	7.2638e-15
2.45747	1.17176	B4DRT2;Q92552;G5EA06;D6RH20;D6RJC7;E5RJ73	28S ribosomal protein S27, mitochondrial	MRPS27	8.43038	8.50427	8.67327	7.01896	7.48178	7.59188	10	10	10	9	7	10	0	0	0	9	7	10	0	0	0	9	7	10	0	0	0	27.8	27.8	27.8	49.149	5.7002e-65
1.69276	-0.907563	P51114;B4DXZ6;P51114-3;P51116;Q06787;Q06787-3;Q06787-7;G8JL90;Q06787-5;Q06787-4;Q06787-2;G3V0J0;Q06787-6;Q06787-8;A8MQB8;P51114-2;E9PFF5;E7EU85;F8W871	Fragile X mental retardation syndrome-related protein 1;Fragile X mental retardation syndrome-related protein 2;Fragile X mental retardation protein 1	FXR1;FXR2;FMR1	7.68602	7.14916	7.61345	8.03926	8.58084	8.55122	2	2	2	0	1	0	2	2	2	0	1	0	2	2	2	0	1	0	2	2	2	4.3	4.3	4.3	69.72	3.5815e-05
2.93615	1.22696	E9PC97;Q8IWS0;B4E0G4;Q5JRC6;Q8IWS0-2	PHD finger protein 6	PHF6	8.35704	8.40069	8.35668	7.33937	7.23857	6.85559	6	6	6	5	6	5	0	0	0	5	6	5	0	0	0	5	6	5	0	0	0	19.1	19.1	19.1	41.361	5.3135e-61
4.4003	-0.506106	P84103;B4E241	Serine/arginine-rich splicing factor 3	SRSF3	9.19081	9.22858	9.25689	9.76014	9.73404	9.70041	11	10	10	9	8	9	11	11	11	8	7	8	10	10	10	8	7	8	10	10	10	46.3	46.3	46.3	19.329	3.6912e-149
6.14678	2.2355	B5MC40;Q86YP4;Q86YP4-2;B4DKZ7;F5H7D9;H7C3H1;C9JJK9;C9JHD7;C9JGN4;C9JMI3;C9JVY3	Transcriptional repressor p66-alpha	GATAD2A	11.1617	11.2127	11.1799	9.01034	8.8774	8.96006	47	44	44	47	45	46	25	25	30	44	42	43	24	25	28	44	42	43	24	25	28	70.3	66.8	66.8	70.349	0
1.67196	-0.450682	Q96KR1;B5MEH6;H0Y8W1	Zinc finger RNA-binding protein	ZFR	7.7383	7.35901	7.48921	8.03109	8.03096	7.87652	3	3	3	2	2	3	3	2	3	2	2	3	3	2	3	2	2	3	3	2	3	3.6	3.6	3.6	117.01	6.9852e-20
3.61076	-0.976076	B7WPD3;Q15370;B8ZZU8;I3L0M9	Transcription elongation factor B polypeptide 2	TCEB2	7.63093	7.83792	7.64299	8.61432	8.66899	8.75676	5	5	5	4	2	1	5	5	5	4	2	1	5	5	5	4	2	1	5	5	5	23	23	23	17.911	2.3209e-16
1.9052	-0.442284	Q14151;Q15424;F5H0H3;F5H1L1;B7Z2F6;F5GZU3;B7Z959	Scaffold attachment factor B2;Scaffold attachment factor B1	SAFB2;SAFB	7.35999	7.01709	7.18446	7.67684	7.62447	7.58708	2	2	2	2	0	0	2	2	2	2	0	0	2	2	2	2	0	0	2	2	2	1.6	1.6	1.6	107.47	0.0010822
3.15849	-0.515958	Q9BUJ2;Q9BUJ2-2;B7Z4B8;Q9BUJ2-4;Q9BUJ2-3;Q9BUJ2-5	Heterogeneous nuclear ribonucleoprotein U-like protein 1	HNRNPUL1	8.49132	8.64453	8.62637	9.11461	9.14026	9.05523	16	16	16	11	11	10	15	13	14	11	11	10	15	13	14	11	11	10	15	13	14	20.3	20.3	20.3	95.737	3.4756e-104
3.10873	0.532619	P38646;B7Z4V2;F5H3L8;D6RJI2;D6RA73;H0YBG6;H0Y8S0	Stress-70 protein, mitochondrial	HSPA9	9.61879	9.59596	9.52906	8.9573	9.13485	9.05381	26	26	26	23	23	24	20	17	19	23	23	24	20	17	19	23	23	24	20	17	19	45.5	45.5	45.5	73.68	0
1.06992	0.501434	Q9NV88;B7Z560;Q9NV88-2;H7BYQ6;G3XAN1;E5RG70;H0YG17;E5RK47;H0YBH8;H0YBK3;E5RJ88	Integrator complex subunit 9	INTS9	8.1499	8.22526	8.24062	7.2706	7.87097	7.96991	9	9	9	6	5	8	2	4	2	6	5	8	2	4	2	6	5	8	2	4	2	16.4	16.4	16.4	73.814	9.282e-64
1.94573	1.01646	Q16698;B7Z6B8;E5RFV2;E5RJG7;E5RJD2;E5RID6	2,4-dienoyl-CoA reductase, mitochondrial	DECR1	8.55647	8.50423	8.52446	7.15948	7.93984	7.43645	8	8	8	8	6	7	0	2	1	8	6	7	0	2	1	8	6	7	0	2	1	28.1	28.1	28.1	36.067	4.1404e-34
1.96646	-1.1141	Q15020;B7ZKM0;F5H0B8;F8VV04;Q15020-2;E7EMI4;F8W667;H0YHU8;Q15020-3	Squamous cell carcinoma antigen recognized by T-cells 3	SART3	7.40125	7.38637	8.1212	8.84545	8.68073	8.72494	13	13	13	1	0	2	13	11	9	1	0	2	13	11	9	1	0	2	13	11	9	19.4	19.4	19.4	109.93	1.2137e-96
4.61261	1.2057	B7ZKU0;Q17RM7;Q7Z589;B7ZKU2;Q7Z589-2;B7ZKT8;E9PMC9;F5H2F0;H0YET8;H0YCS3;E9PPE6;Q7Z589-3	Protein EMSY	C11orf30;EMSY	8.6251	8.55945	8.58776	7.45708	7.41134	7.28676	13	13	13	11	10	10	0	0	1	11	10	10	0	0	1	11	10	10	0	0	1	13.6	13.6	13.6	143.19	7.9718e-41
3.8304	0.795816	B7ZM82;O95785;B3KVH1;O95785-2	Protein Wiz	WIZ	8.95479	8.9779	8.9523	8.13424	8.2746	8.0887	16	16	16	15	16	15	9	8	7	15	16	15	9	8	7	15	16	15	9	8	7	24.2	24.2	24.2	102.98	1.4503e-65
3.67318	0.681631	B9EG97;P17010;P08048;E9PEP7;P08048-3;P08048-2;P17010-2;F5GYV7;Q9Y462-3;Q9Y462-2;Q9Y462;F5H896	Zinc finger X-chromosomal protein;Zinc finger Y-chromosomal protein;Zinc finger protein 711	ZFX;ZFY;ZNF711	8.28682	8.18141	8.35087	7.6294	7.56509	7.57972	4	4	4	4	3	3	3	2	2	4	3	3	3	2	2	4	3	3	3	2	2	4.3	4.3	4.3	94.385	4.4926e-12
1.97124	0.463928	Q96HR3;C6GKU9	Mediator of RNA polymerase II transcription subunit 30	MED30;MED30S	7.89807	7.57808	7.80154	7.23361	7.2831	7.3692	3	3	3	2	2	2	2	2	2	2	2	2	2	2	2	2	2	2	2	2	2	16.9	16.9	16.9	20.277	3.823e-09
2.58556	-0.689898	P61513;C9J4Z3;E9PEL3;G5E9R3;A6NKH3	60S ribosomal protein L37a	RPL37A	7.89878	7.65202	7.97967	8.55843	8.56887	8.47286	4	4	4	3	2	4	4	4	4	3	2	4	4	4	4	3	2	4	4	4	4	51.1	51.1	51.1	10.275	3.4601e-29
4.52261	0.572718	P11388-4;C9J5P2;P11388-3;P11388-2;P11388;H7BXH5;H7BXX8	DNA topoisomerase 2;DNA topoisomerase 2-alpha	TOP2A	9.04801	9.05748	9.1294	8.49073	8.52144	8.50457	33	33	26	31	29	30	11	7	10	31	29	30	11	7	10	24	23	23	7	3	6	27	27	22.8	182.68	3.4849e-254
4.35427	-0.591974	H0YKD8;E9PB24;P46779-2;P46779;H0YMF4;G5E9L2;C9JB50;H0YLP6	60S ribosomal protein L28	RPL28	8.29618	8.23203	8.24895	8.8688	8.88136	8.80292	9	9	9	3	4	3	8	8	8	3	4	3	8	8	8	3	4	3	8	8	8	34.1	34.1	34.1	19.072	5.6973e-48
4.15347	1.43548	C9JDN2;Q6ISB3;Q6ISB3-2	Grainyhead-like protein 2 homolog	GRHL2	8.98764	9.18044	9.00074	7.53466	7.59888	7.72885	15	15	15	14	13	14	2	2	2	14	13	14	2	2	2	14	13	14	2	2	2	34.9	34.9	34.9	71.044	2.0814e-233
3.73325	1.61103	C9JHY2			9.14223	9.28353	9.21867	7.67123	7.38134	7.75876	32	32	2	25	27	28	0	0	0	25	27	28	0	0	0	2	1	1	0	0	0	44.1	44.1	3.1	120.96	0
2.91509	1.40269	C9JJ19;P82930;H3BP88	28S ribosomal protein S34, mitochondrial	MRPS34	8.72818	8.70418	8.81619	7.33701	7.0608	7.64269	7	7	7	6	6	7	0	0	0	6	6	7	0	0	0	6	6	7	0	0	0	32.9	32.9	32.9	26.332	4.2035e-41
0.994933	0.521815	P52434;C9JLU1;C9JCU7;C9J413;C9JBJ6;C9JUA8	DNA-directed RNA polymerases I, II, and III subunit RPABC3	POLR2H	8.47819	8.25616	8.45793	8.132	7.40518	8.08966	4	4	4	4	4	4	4	2	4	4	4	4	4	2	4	4	4	4	4	2	4	32	32	32	17.143	8.0295e-53
1.32136	-0.616488	Q9UK58;C9JPL0;Q9UK58-4;Q9UK58-5;H7C4G1	Cyclin-L1	CCNL1	8.17759	7.80733	7.42754	8.445	8.36333	8.45361	6	6	6	2	2	1	5	5	5	2	2	1	5	5	5	2	2	1	5	5	5	14.6	14.6	14.6	59.633	1.2355e-57
3.45936	1.09983	Q14739;C9JXK0;C9JES9	Lamin-B receptor	LBR	8.45882	8.55298	8.44962	7.36849	7.23928	7.55415	4	4	4	4	4	4	0	0	0	4	4	4	0	0	0	4	4	4	0	0	0	9.8	9.8	9.8	70.702	1.0073e-33
3.49683	-0.756435	P18077;C9K025;F8WB72;F8WBS5	60S ribosomal protein L35a	RPL35A	7.4621	7.52659	7.67136	8.31519	8.34329	8.27087	6	6	6	0	1	2	5	6	6	0	1	2	5	6	6	0	1	2	5	6	6	40	40	40	12.538	1.8614e-15
1.3951	-1.27672	F8W727;P62910;D3YTB1;D3YTI8	60S ribosomal protein L32	RPL32	8.77333	7.60741	7.4226	9.14774	9.32621	9.15957	4	4	4	2	1	1	2	4	3	2	1	1	2	4	3	2	1	1	2	4	3	26.1	26.1	26.1	17.962	3.7048e-34
2.91597	-0.763904	Q9BRK4;E2QRF2;Q9Y250;Q9Y250-2;Q9Y250-3;Q9Y250-4;Q9Y250-5	Leucine zipper putative tumor suppressor 2	LZTS2	7.05922	7.24813	7.20654	8.05523	7.80121	7.94917	4	4	4	0	0	0	4	2	3	0	0	0	4	2	3	0	0	0	4	2	3	5.5	5.5	5.5	72.759	6.3829e-10
3.70089	-1.37762	Q15369;E5RHG8;E5RGD9;E5RJ89	Transcription elongation factor B polypeptide 1	TCEB1	7.91745	7.70701	7.58712	9.04501	9.1924	9.10704	6	6	6	4	3	2	6	5	6	4	3	2	6	5	6	4	3	2	6	5	6	58.9	58.9	58.9	12.473	3.1866e-80
2.77624	-0.627872	P62888;E5RI99;E5RJH3	60S ribosomal protein L30	RPL30	8.27609	8.14538	8.37845	8.90765	8.80346	8.97243	3	3	3	3	3	3	3	3	3	3	3	3	3	3	3	3	3	3	3	3	3	40.9	40.9	40.9	12.784	2.7261e-41
1.4178	0.494052	E9PFC7;P38398;P38398-2;P38398-4;E7EMP0;F8W8H7;E9PFZ0;P38398-3;E7ETR2;P38398-5;P38398-6;G3XAC3;E7EWN5;E7EUM2;Q3B891;E7EQW4;E7EP70;E9PH68;B7ZA85;E7ENB7;H0Y850;E7EN90;E9PC22	Breast cancer type 1 susceptibility protein	BRCA1	8.04552	8.00238	8.02148	7.39384	7.85123	7.34216	5	5	5	5	4	5	1	0	1	5	4	5	1	0	1	5	4	5	1	0	1	3.1	3.1	3.1	210.33	5.9553e-23
0.688728	-0.58251	E7EPK6;P62847;P62847-3;E7ETK0;P62847-2	40S ribosomal protein S24	RPS24	8.3387	7.0986	8.13956	8.47094	8.40729	8.44616	5	5	5	3	1	2	5	4	4	3	1	2	5	4	4	3	1	2	5	4	4	16.3	16.3	16.3	32.43	1.1556e-19
2.40855	0.616586	Q5U5J2;P68400;E7EU96;P68400-2	Casein kinase II subunit alpha	CSNK2A1	9.22758	9.47216	9.54379	8.87099	8.77811	8.74467	13	13	13	12	12	13	10	9	11	12	12	13	10	9	11	12	12	13	10	9	11	51.6	51.6	51.6	45.908	3.731e-273
4.70819	2.23163	E7EV46;Q8N328;D6R9X7	PiggyBac transposable element-derived protein 3	PGBD3	9.51683	9.51302	9.50273	7.44865	7.11987	7.26918	29	29	15	28	25	24	0	0	0	28	25	24	0	0	0	14	14	12	0	0	0	30.1	30.1	16	119.49	5.0705e-194
4.1391	-0.433939	P36578;E7EWF1;H3BM89;H3BTP7;B4DMJ2;H3BU31;B4DP82	60S ribosomal protein L4	RPL4	8.8772	8.91009	8.91694	9.37914	9.30354	9.32336	20	20	20	12	9	13	17	18	16	12	9	13	17	18	16	12	9	13	17	18	16	44.7	44.7	44.7	47.697	4.2052e-139
1.69816	0.675963	I3L0E3;Q9Y2R5;E9PE17	28S ribosomal protein S17, mitochondrial	MRPS17	8.42747	8.00488	8.47537	7.42476	7.73993	7.71514	3	3	3	3	2	2	0	0	0	3	2	2	0	0	0	3	2	2	0	0	0	20.9	20.9	20.9	25.72	3.0009e-47
2.64543	-1.06001	E9PFW3;Q96CW1;Q96CW1-2;F5H0H0;B4DJB1;C9JJ47;C9JGT8;C9JTK4;C9JPV8;C9JJD3;H7C4C3	AP-2 complex subunit mu	AP2M1	7.59667	7.15708	7.61581	8.57114	8.50885	8.4696	10	10	10	2	1	1	7	6	9	2	1	1	7	6	9	2	1	1	7	6	9	21.5	21.5	21.5	52.303	9.1952e-29
5.37692	2.90386	E9PG89;Q12873;Q12873-2;H7C2H0;I3L229;I3L1I4	Chromodomain-helicase-DNA-binding protein 3	CHD3	10.7897	10.8494	10.7847	7.79422	7.85469	8.06326	131	108	83	122	122	122	22	18	19	99	99	99	7	7	8	77	77	78	4	3	3	64.3	57.4	46.9	233.03	0
2.38718	0.916951	P30048;E9PH29	Thioredoxin-dependent peroxide reductase, mitochondrial	PRDX3	8.30604	8.08973	8.4718	7.53799	7.16741	7.41132	6	6	6	4	5	6	1	1	1	4	5	6	1	1	1	4	5	6	1	1	1	21.5	21.5	21.5	27.692	1.2095e-20
2.58475	0.474699	E9PHK9;Q13428-4;Q13428-3;Q13428;Q13428-8;Q13428-2;E7ETY2;Q13428-7;Q13428-6;Q13428-5;H0YA99	Treacle protein	TCOF1	9.28015	9.18429	9.41742	8.78989	8.80666	8.86121	26	26	26	24	22	24	20	19	14	24	22	24	20	19	14	24	22	24	20	19	14	19.1	19.1	19.1	156.06	1.3615e-131
0.795292	-0.591888	P46776;E9PLL6;E9PJD9;E9PLX7	60S ribosomal protein L27a	RPL27A	7.04471	8.07969	8.05293	8.26271	8.4099	8.28037	4	4	4	1	3	3	4	3	2	1	3	3	4	3	2	1	3	3	4	3	2	22.3	22.3	22.3	16.561	4.1077e-16
3.27325	-1.00415	O75052;O75052-3;E9PSG0	Carboxyl-terminal PDZ ligand of neuronal nitric oxide synthase protein	NOS1AP	7.41782	7.63356	7.36198	8.5821	8.40439	8.43932	6	6	6	0	0	0	4	3	6	0	0	0	4	3	6	0	0	0	4	3	6	13.2	13.2	13.2	56.149	1.4241e-21
1.62989	0.853044	F8VQY2;Q96RL1;F2Z2T8;Q96RL1-3;Q96RL1-2;H7BXP9;Q96RL1-4;D6RCF3;D6RCQ3;D6RC40;Q96RL1-5	BRCA1-A complex subunit RAP80	UIMC1	8.62298	8.44387	8.46151	7.19223	7.87171	7.90529	9	9	9	8	5	7	1	2	2	8	5	7	1	2	2	8	5	7	1	2	2	15.6	15.6	15.6	79.856	3.1011e-68
1.87527	0.610029	F5GYL8;O60684;F5H4G7;E9PC31;Q5TFJ7	Importin subunit alpha;Importin subunit alpha-7	KPNA6	7.99227	7.79188	8.1887	7.3682	7.53823	7.23634	10	4	3	10	9	10	1	1	2	4	4	4	0	0	0	3	3	3	0	0	0	19	8.3	6.3	60.593	2.0524e-95
3.96717	1.13659	P29375;F5H1F7;P29375-2;A8MUS2;E7EV89;Q9BY66-3;P41229;B0QZ44;P41229-2;Q9BY66;P41229-3;Q9BY66-2;E9PFH2;P41229-4;H7BZF9;F5GZR8;F5H322	Lysine-specific demethylase 5A	KDM5A	8.54954	8.58807	8.62367	7.38402	7.3743	7.59318	16	16	16	14	11	12	1	0	1	14	11	12	1	0	1	14	11	12	1	0	1	11.2	11.2	11.2	192.09	6.9535e-52
3.76563	-0.96512	Q96MG8;F5H1M8;Q96MG8-2;H0YBU4	Protein-L-isoaspartate O-methyltransferase domain-containing protein 1	PCMTD1	7.41806	7.48466	7.24608	8.34033	8.35549	8.34834	6	6	6	0	1	1	6	3	5	0	1	1	6	3	5	0	1	1	6	3	5	17.6	17.6	17.6	40.675	1.2822e-19
3.69483	1.22065	Q9BQ39;F5H3H6	ATP-dependent RNA helicase DDX50	DDX50	8.95259	8.82286	8.92888	7.59741	7.85076	7.59422	17	15	15	13	14	14	4	3	3	12	13	13	2	2	2	12	13	13	2	2	2	30.5	26.9	26.9	82.564	1.7953e-89
2.2939	0.527315	F5H3P2;Q9Y291;C9JBY7	28S ribosomal protein S33, mitochondrial	MRPS33	7.93187	7.97636	7.82643	7.23359	7.52213	7.397	3	3	3	3	3	3	0	0	0	3	3	3	0	0	0	3	3	3	0	0	0	26.8	26.8	26.8	13.426	8.4048e-27
3.69684	-0.835028	Q96SW2;Q96SW2-2;F5H3U1	Protein cereblon	CRBN	7.41788	7.43667	7.43054	8.14085	8.29319	8.35614	3	3	3	0	0	0	2	3	2	0	0	0	2	3	2	0	0	0	2	3	2	6.8	6.8	6.8	50.545	3.9201e-12
1.84787	0.521114	Q01167;Q01167-2;F5H5V5;E9PPI7;E9PM37;Q01167-3	Forkhead box protein K2	FOXK2	8.51005	8.55668	8.45655	8.12271	7.74317	8.09405	6	6	5	6	6	6	2	2	4	6	6	6	2	2	4	5	5	5	2	2	3	11.4	11.4	9.7	69.061	2.4128e-23
3.57553	0.826404	P06400;F5H6G1	Retinoblastoma-associated protein	RB1	8.21966	8.21513	8.29877	7.3003	7.44068	7.51337	11	11	11	7	7	10	0	0	0	7	7	10	0	0	0	7	7	10	0	0	0	15.8	15.8	15.8	106.16	3.4688e-50
1.78098	0.569905	F6S0T5;O60341-2;O60341	Lysine-specific histone demethylase 1A	KDM1A	7.99485	8.05312	8.09975	7.26847	7.42427	7.74525	5	5	5	5	4	4	1	1	2	5	4	4	1	1	2	5	4	4	1	1	2	6.7	6.7	6.7	95.222	2.2292e-15
3.3785	-0.428225	P05388;F8VU65;Q8NHW5;F8VWS0;Q3B7A4;G3V210;F8VPE8;F8VW21;F8VRK7;F8VQY6;F8VZS0;F8VS58;F8VWV4	60S acidic ribosomal protein P0;60S acidic ribosomal protein P0-like	RPLP0;RPLP0P6	8.10578	8.16245	8.17857	8.63182	8.5818	8.51786	10	10	10	6	4	8	9	8	9	6	4	8	9	8	9	6	4	8	9	8	9	36.6	36.6	36.6	34.273	1.6506e-39
3.23691	1.03962	Q00325;Q00325-2;F8VVM2;F8VWQ0;F8VWR4;F8VZL5	Phosphate carrier protein, mitochondrial	SLC25A3	8.26818	8.29973	8.16429	7.02803	7.225	7.36032	5	5	5	5	3	4	1	1	1	5	3	4	1	1	1	5	3	4	1	1	1	12.4	12.4	12.4	40.094	5.8877e-16
3.54082	1.46846	F8VX10;Q9H9L4;F8VXI8;H0YIQ8;Q9H9L4-4;F8VRX7;H0YHR2;F8VUX5;H0YID1;F8VP38	KAT8 regulatory NSL complex subunit 2	KANSL2	9.1023	8.96288	9.0308	7.79639	7.4287	7.46551	17	17	17	14	10	14	2	1	1	14	10	14	2	1	1	14	10	14	2	1	1	27.1	27.1	27.1	74.68	4.6808e-95
3.96407	-1.18844	P27635;Q96L21;F8W7C6;H7C2C5;H7C123;A6QRI9;B8A6G2;H7C2U2	60S ribosomal protein L10;60S ribosomal protein L10-like	RPL10;RPL10L	7.48014	7.56444	7.31978	8.66834	8.67933	8.58202	4	4	4	1	1	1	4	2	3	1	1	1	4	2	3	1	1	1	4	2	3	18.7	18.7	18.7	24.604	2.593e-07
1.595	0.482793	Q9NVI7;Q9NVI7-2;H0Y2W2;G3V1I6;Q5T2N8;Q5T9A4;Q5T9A4-3;A8MSP6;E9PDY1;Q5SV16	ATPase family AAA domain-containing protein 3A;ATPase family AAA domain-containing protein 3C;ATPase family AAA domain-containing protein 3B	ATAD3A;ATAD3C;ATAD3B	7.82736	7.72807	8.01887	7.57712	7.34808	7.20072	4	4	2	4	2	3	0	0	1	4	2	3	0	0	1	2	1	2	0	0	1	7.4	7.4	4.7	71.368	2.4527e-08
2.74713	-0.915714	G3V3A4;Q13573;G3V4X8;E9PGQ7;G3V5R3	SNW domain-containing protein 1	SNW1	7.45527	7.31783	7.29017	8.445	8.05884	8.30657	5	5	5	3	2	3	4	3	5	3	2	3	4	3	5	3	2	3	4	3	5	7.2	7.2	7.2	65.391	4.1439e-11
2.453	0.570894	G3V4A5;O75586;B4DU17;B4E2P0	Mediator of RNA polymerase II transcription subunit 6	MED6	8.01123	7.77249	8.01586	7.45289	7.33228	7.30173	3	3	3	3	2	3	3	1	1	3	2	3	3	1	1	3	2	3	3	1	1	18.1	18.1	18.1	28.723	8.6385e-28
6.12007	-1.35949	G5E934;Q6P4E1;Q6P4E1-2;H0YMR0;Q6P4E1-3;H0YM51;Q8N7K6	Protein CASC4	CASC4	8.08511	8.01569	8.06299	9.38824	9.44168	9.41234	16	16	16	3	3	4	13	15	14	3	3	4	13	15	14	3	3	4	13	15	14	37.4	37.4	37.4	49.497	9.2391e-286
4.72866	1.44745	G5E9B6;H7C2I1;Q99873;Q99873-2;Q99873-3;E9PKG1;B4DJ87;E9PIX6;E9PQ98;H0YDE4;E9PNR9;E9PI83;E9PMW9;Q9NR22;Q9NR22-2;E9PMZ2	Protein arginine N-methyltransferase 1	PRMT1	9.88058	9.97494	9.9552	8.58344	8.4878	8.39714	22	22	22	22	20	22	6	7	9	22	20	22	6	7	9	22	20	22	6	7	9	71.7	71.7	71.7	40.548	0
2.84126	1.40129	P82650;G5E9V5;G5E9W7;H7C5H3;Q9H3I1;H7C5F2;H7C5L9;C9J5D8	28S ribosomal protein S22, mitochondrial	MRPS22	8.71082	8.66496	8.80876	7.67481	7.16157	7.1443	11	11	11	10	10	9	0	0	0	10	10	9	0	0	0	10	10	9	0	0	0	35.8	35.8	35.8	41.28	7.9292e-79
2.43346	-0.892674	H0YAV1;Q7LG56;B4E2N4;Q7LG56-2;Q7LG56-3;P31350;C9JXC1;Q7LG56-5	Ribonucleoside-diphosphate reductase subunit M2 B	RRM2B	7.74374	7.32769	7.47732	8.24613	8.47408	8.50656	8	8	8	2	1	2	6	8	6	2	1	2	6	8	6	2	1	2	6	8	6	26.7	26.7	26.7	46.966	5.1218e-55
1.02358	-0.61786	O60232;H0YEB6;G3V1B8;H0YEK1;E9PK41;E9PN57	Sjoegren syndrome/scleroderma autoantigen 1	SSSCA1	7.51222	6.83036	7.74806	8.07515	7.84962	8.01945	4	4	4	0	0	1	4	2	3	0	0	1	4	2	3	0	0	1	4	2	3	26.6	26.6	26.6	21.474	1.66e-30
4.49394	0.672741	H0YG33;P08107;F5GZ62;F5H1D3;F8VZJ4;E7EP94;Q5SP16;E7EP11	Heat shock 70 kDa protein 1A/1B	HSPA1B;HSPA1A	10.2181	10.224	10.2715	9.50966	9.5926	9.59312	38	38	20	33	31	35	27	28	30	33	31	35	27	28	30	17	15	20	13	14	14	57.3	57.3	33.2	77.405	0
2.63595	-0.501967	P07355-2;P07355;H0YN42;H0YMU9;H0YMD0;H0YKS4;A6NMY6;H0YMM1;H0YM50;H0YNP5;H0YMW4;H0YKX9;H0YMT9;H0YLV6;H0YKZ7;B3KRQ1;H0YL33;H0YN28;H0YKL9;H0YKV8;H0YNA0;H0YMD9;H0YN52;H0YKN4;H0YNB8;H0YLE2	Annexin A2;Annexin;Putative annexin A2-like protein	ANXA2;ANXA2P2	7.38144	7.50465	7.63048	8.01519	8.0216	7.98567	5	5	5	2	1	2	3	4	3	2	1	2	3	4	3	2	1	2	3	4	3	19.6	19.6	19.6	40.411	7.1434e-16
3.63126	-0.499827	Q15287;H3BTC0;H3BMM9;Q15287-2;Q15287-3;H3BV80;H3BMS0;H3BPG5;H3BR57	RNA-binding protein with serine-rich domain 1	RNPS1	8.11441	8.16328	8.06363	8.564	8.6172	8.6596	5	5	5	2	2	3	4	3	4	2	2	3	4	3	4	2	2	3	4	3	4	21.6	21.6	21.6	34.208	4.5225e-56
2.48703	0.875945	P82673;H7BXR7;P82673-2;H0YG82	28S ribosomal protein S35, mitochondrial	MRPS35	8.41059	8.2017	8.04376	7.51568	7.29912	7.21341	7	7	7	6	6	6	0	0	0	6	6	6	0	0	0	6	6	6	0	0	0	25.7	25.7	25.7	36.844	9.8712e-30
2.95215	1.15548	H7C0J3;H7C3H7		CHD3	8.39129	8.50412	8.5134	7.44116	7.04934	7.45187	22	4	4	21	22	21	5	6	7	4	4	4	0	0	1	4	4	4	0	0	1	53.5	13.3	13.3	41.828	0
3.33803	-0.453734	O00257;O00257-3;I3L4F1;F8WCW6	E3 SUMO-protein ligase CBX4	CBX4	8.67212	8.64106	8.55565	9.12655	9.04387	9.0596	15	15	15	9	7	7	14	13	13	9	7	7	14	13	13	9	7	7	14	13	13	34.1	34.1	34.1	61.367	1.5774e-67
4.4549	0.97616	O00505;H0Y4S9	Importin subunit alpha-3	KPNA3	8.3049	8.21733	8.32875	7.26012	7.37412	7.28826	7	3	3	6	5	7	2	2	1	3	2	3	1	0	0	3	2	3	1	0	0	13.2	6.1	6.1	57.81	4.355e-45
3.5874	1.211	O00629;H7C4F6	Importin subunit alpha-4	KPNA4	9.01334	8.87119	9.03715	7.70662	7.92923	7.65283	12	12	8	11	9	10	2	3	2	11	9	10	2	3	2	8	6	6	1	1	1	29.4	29.4	22.3	57.886	1.1274e-186
5.69484	2.27067	O14519;F5GYA4;F5GZF0;O75956;E9PKR4	Cyclin-dependent kinase 2-associated protein 1	CDK2AP1	10.4678	10.5699	10.465	8.18107	8.31486	8.19471	6	6	6	6	6	6	4	4	4	6	6	6	4	4	4	6	6	6	4	4	4	80	80	80	12.365	4.1139e-277
4.93873	-0.931976	O14686;O14686-3;F8VWW4	Histone-lysine N-methyltransferase MLL2	MLL2	10.0104	9.9591	9.9409	10.8499	10.9112	10.9452	163	163	149	111	105	100	155	151	157	111	105	100	155	151	157	100	95	90	141	138	144	38.3	38.3	35.6	593.38	0
3.84957	1.37576	O14744;O14744-2;G3V5W5;B4DX49;B4DV00;H0YJX6;A8MTP3;G3V580;G3V5L5;C9JSX3;G3V2X6;G3V2L6;H0YJ77;H7BZ44;H0YJD3;G3V5T6	Protein arginine N-methyltransferase 5;Protein arginine N-methyltransferase 5, N-terminally processed	PRMT5	8.9391	8.915	8.93128	7.41356	7.73779	7.50674	12	12	12	12	10	11	0	0	0	12	10	11	0	0	0	12	10	11	0	0	0	19	19	19	72.683	1.0519e-94
2.82165	-0.946609	O14978;B4DI05;I3L2X3;I3L393;I3NI39	Zinc finger protein 263	ZNF263	7.16616	7.1596	6.8284	8.03519	7.89791	8.06089	5	5	5	0	1	0	3	5	4	0	1	0	3	5	4	0	1	0	3	5	4	7.6	7.6	7.6	77.298	2.9423e-20
5.04929	-1.00942	O15014;H3BP69;Q9ULD9;B3KPE6;A2RRB2	Zinc finger protein 609	ZNF609	7.99443	7.99629	8.0633	9.05473	8.97321	9.05435	15	15	15	5	5	6	14	13	14	5	5	6	14	13	14	5	5	6	14	13	14	15	15	15	151.19	3.6659e-133
6.03263	3.31228	O15156	Zinc finger and BTB domain-containing protein 7B	ZBTB7B	10.4298	10.5303	10.4092	7.09478	7.08555	7.25205	24	24	24	23	23	24	1	1	2	23	23	24	1	1	2	23	23	24	1	1	2	49.2	49.2	49.2	58.026	0
1.31299	0.696785	O15235	28S ribosomal protein S12, mitochondrial	MRPS12	8.51048	8.5829	8.43078	7.95074	8.14768	7.33539	4	4	4	4	4	4	2	2	1	4	4	4	2	2	1	4	4	4	2	2	1	39.1	39.1	39.1	15.173	4.7787e-12
2.29339	0.727267	O15294;O15294-3;O15294-2;O15294-4;C9JZL3	UDP-N-acetylglucosamine--peptide N-acetylglucosaminyltransferase 110 kDa subunit	OGT	8.71922	8.51339	8.64034	7.91805	7.6865	8.08661	16	16	16	14	11	16	4	3	5	14	11	16	4	3	5	14	11	16	4	3	5	19	19	19	116.92	2.2263e-89
5.36895	-1.12633	O15550;F8W8R6;F5H6S1;E7EWN2;H0Y6I7;H0Y5J3;F8W8R7;F5H4V7;O14607;O14607-3;F5H8B4;O14607-2;F5H3N7;F5GWV3;F5H4J3;H0YGS8;H0Y6V5;A6NCS7	Lysine-specific demethylase 6A	KDM6A	9.2835	9.24991	9.20591	10.332	10.3717	10.4146	66	66	3	47	38	48	60	62	62	47	38	48	60	62	62	2	1	2	2	2	3	58.7	58.7	3.1	154.17	0
1.14686	0.66077	O43298;Q5JU97	Zinc finger and BTB domain-containing protein 43	ZBTB43	8.28619	7.73653	7.94981	7.71901	7.30879	6.96241	4	4	4	3	2	3	0	0	0	3	2	3	0	0	0	3	2	3	0	0	0	17.1	17.1	17.1	52.63	4.517e-50
2.52148	-0.550736	O43823;B7Z8L8	A-kinase anchor protein 8	AKAP8	7.76043	7.56324	7.83305	8.23877	8.24257	8.32758	5	5	5	4	1	5	5	5	5	4	1	5	5	5	5	4	1	5	5	5	5	6.1	6.1	6.1	76.107	1.2081e-19
3.6138	0.452402	O60244;H7C3E5	Mediator of RNA polymerase II transcription subunit 14	MED14	8.60495	8.67568	8.64244	8.13171	8.2348	8.19934	15	15	15	13	12	10	9	4	6	13	12	10	9	4	6	13	12	10	9	4	6	15	15	15	160.6	1.8804e-124
4.32428	-0.467242	O60506;O60506-2;O60506-3;O60506-4;O60506-5;F6UXX1	Heterogeneous nuclear ribonucleoprotein Q	SYNCRIP	8.92736	8.87114	8.89025	9.33035	9.36532	9.3948	20	20	15	17	15	18	17	18	18	17	15	18	17	18	18	12	10	13	12	13	13	36.8	36.8	29.1	69.602	1.5275e-218
2.37481	-0.694183	O60673;O60673-2	DNA polymerase zeta catalytic subunit	REV3L	7.01582	7.01343	7.36901	7.81963	7.8415	7.81967	3	3	3	0	0	0	2	2	3	0	0	0	2	2	3	0	0	0	2	2	3	1.4	1.4	1.4	352.77	3.1063e-12
2.35311	1.12957	O60783	28S ribosomal protein S14, mitochondrial	MRPS14	8.48777	8.5192	8.47932	7.69664	7.02199	7.37895	3	3	3	3	2	2	0	0	0	3	2	2	0	0	0	3	2	2	0	0	0	29.7	29.7	29.7	15.139	5.8648e-30
1.26905	0.827837	O60885;Q4G0X8;O60885-2;Q15059;B4DS09;Q15059-2;B0S7P1;P25440-2;H0Y5T9;H0Y6K2;P25440;F8VXF8;Q658Y7;Q58F21-2;Q58F21;A6NF68;B0V073;H0Y602;B0V072;H0Y665;H0YAU3	Bromodomain-containing protein 4	BRD4	8.3229	8.42192	8.42264	8.10006	7.53694	7.04694	9	9	9	8	7	7	4	1	1	8	7	7	4	1	1	8	7	7	4	1	1	7.8	7.8	7.8	152.22	1.1892e-21
2.51993	-0.547027	O75494;O75494-2;O75494-3;Q5JRI3;O75494-4;Q5JRI1;O75494-5;Q8WXF0	Serine/arginine-rich splicing factor 10	SRSF10;FUSIP1	8.05369	7.80937	8.06573	8.53417	8.54515	8.49056	6	6	6	4	2	3	4	4	4	4	2	3	4	4	4	4	2	3	4	4	4	17.9	17.9	17.9	31.3	7.2726e-67
9.27414	2.31742	O94776;Q68DB1	Metastasis-associated protein MTA2	MTA2;DKFZp686F2281	11.6143	11.5922	11.6017	9.28565	9.29048	9.27983	80	80	69	74	73	77	29	29	32	74	73	77	29	29	32	63	62	66	24	24	26	88	88	81.1	75.022	0
2.21374	0.490614	O94880;O94880-2	PHD finger protein 14	PHF14	7.67693	7.92058	7.92585	7.43602	7.30017	7.31534	4	4	4	3	2	4	0	0	0	3	2	4	0	0	0	3	2	4	0	0	0	6	6	6	100.05	7.9228e-20
2.14617	-0.483439	O94906;O94906-2	Pre-mRNA-processing factor 6	PRPF6	9.56637	9.45764	9.77281	10.1172	10.0927	10.0373	54	54	54	39	30	43	51	47	43	39	30	43	51	47	43	39	30	43	51	47	43	59	59	59	106.92	0
2.02997	-1.00205	O95218;O95218-2	Zinc finger Ran-binding domain-containing protein 2	ZRANB2	7.8712	7.26113	7.91573	8.73548	8.63	8.68873	7	7	7	3	1	3	6	5	5	3	1	3	6	5	5	3	1	3	6	5	5	21.2	21.2	21.2	37.404	8.8271e-36
3.89504	-0.487336	O95232;F5H1W9;B4DJ96;D6RDI2;C9JL41;O95232-2;H0YA81;E7EN55;D6RHH0;H7C5U7	Luc7-like protein 3	LUC7L3	9.21709	9.22425	9.24623	9.7142	9.66202	9.77335	19	19	19	16	15	15	17	16	17	16	15	15	17	16	17	16	15	15	17	16	17	42.4	42.4	42.4	51.466	0
4.10635	1.05186	O95365	Zinc finger and BTB domain-containing protein 7A	ZBTB7A	9.45454	9.33084	9.26105	8.27605	8.35436	8.26043	10	10	10	9	9	9	3	3	4	9	9	9	3	3	4	9	9	9	3	3	4	28.3	28.3	28.3	61.438	0
3.05669	-0.769048	O95782;O95782-2	AP-2 complex subunit alpha-1	AP2A1	8.1173	8.26026	7.96682	8.85871	8.87766	8.91516	17	17	15	5	8	7	15	12	13	5	8	7	15	12	13	4	7	6	13	10	11	21.8	21.8	19.9	107.54	4.3421e-103
1.951	-0.58928	O95983;O95983-2	Methyl-CpG-binding domain protein 3	MBD3	7.2335	7.61483	7.59733	7.98625	8.14026	8.087	8	5	5	4	3	4	6	6	7	1	0	1	4	4	4	1	0	1	4	4	4	25.1	18.6	18.6	32.844	4.4308e-99
2.25821	-0.857735	P04208;P01699	Ig lambda chain V-I region WAH;Ig lambda chain V-I region VOR		7.15925	7.6325	7.624	8.36318	8.29831	8.32746	2	2	1	1	1	0	2	2	2	1	1	0	2	2	2	0	0	0	1	1	1	27.5	27.5	15.6	11.725	1.1305e-13
4.47642	0.479387	P05141	ADP/ATP translocase 2	SLC25A5	9.16944	9.1495	9.21974	8.68136	8.71754	8.70162	11	11	5	10	9	10	6	8	8	10	9	10	6	8	8	5	5	5	2	3	3	34.9	34.9	16.4	32.852	4.2633e-52
3.19503	0.729441	P05549;Q5TAV5;P05549-5;P05549-2;C1K3N0;H7C5E5;C9JXZ2;Q92481-2;Q92481;Q6VUC0;H7C4N4;C9J6N8	Transcription factor AP-2-alpha	TFAP2A	8.66075	8.83611	8.65162	7.93211	8.07726	7.95079	10	10	6	10	9	9	4	3	2	10	9	9	4	3	2	6	5	5	1	0	0	24.9	24.9	16.7	48.062	2.7788e-61
2.0752	0.706775	P06576;F8VPV9;H0YH81;F8W079;F8W0P7;F8VQY0;H0YI37	ATP synthase subunit beta, mitochondrial;ATP synthase subunit beta	ATP5B	8.10254	8.30428	8.02576	7.31875	7.67774	7.31575	10	10	10	7	6	7	1	3	1	7	6	7	1	3	1	7	6	7	1	3	1	26.8	26.8	26.8	56.559	2.3814e-37
3.383	-0.425301	P08621;P08621-2;P08621-3;P08621-4	U1 small nuclear ribonucleoprotein 70 kDa	SNRNP70	9.41278	9.49798	9.4131	9.92021	9.83149	9.84806	21	21	21	18	17	19	20	20	21	18	17	19	20	20	21	18	17	19	20	20	21	40.7	40.7	40.7	51.556	6.0834e-106
1.94318	-0.68839	P09012;B4DDC7	U1 small nuclear ribonucleoprotein A	SNRPA	7.66872	7.27628	7.1539	8.05801	8.05073	8.05534	5	3	3	3	2	2	5	5	5	2	1	1	3	3	3	2	1	1	3	3	3	22.7	17.4	17.4	31.279	1.7937e-25
3.25099	-0.814459	P09382;F8WEI7	Galectin-1	LGALS1	8.07536	8.11501	8.24331	8.85569	9.07525	8.94611	7	7	7	4	2	4	7	7	7	4	2	4	7	7	7	4	2	4	7	7	7	64.4	64.4	64.4	14.716	1.1343e-81
1.07977	-0.952245	P0CG05;P0CG06;P0CF74	Ig lambda-2 chain C regions;Ig lambda-3 chain C regions;Ig lambda-6 chain C region	IGLC2;IGLC3;IGLC6	8.59754	7.28906	7.53907	8.58102	8.9449	8.75649	5	2	1	5	4	4	5	4	5	2	1	1	2	2	2	1	0	0	1	1	1	74.5	27.4	9.4	11.293	2.1861e-115
3.22005	0.645195	P11387;Q969P6;E7ES89;E5RIC7;E5RFS0;E5RJ95;E5RGR2;E5RFE3;E5RGR4;E5RGE7;H0YC03;H0YAR3;H0YBR3;E5RJ33	DNA topoisomerase 1	TOP1	9.94992	9.94098	10.1023	9.37923	9.27441	9.40393	45	45	45	39	37	44	28	28	30	39	37	44	28	28	30	39	37	44	28	28	30	52.3	52.3	52.3	90.725	0
1.74812	-0.790048	P11940;P11940-2;E7ERJ7;E7EQV3;Q9H361;H0YAR2;H0YBQ4;H3BNY3;H0YB86;H0YAP2;H3BPI5;Q4VXU2;H0YBN4;E5RJB9;E5RH24;Q4VY17;E5RGH3;Q96DU9;Q5JQF8;H0YB75;H0YAS6;H0YAS7;B1ANR1;H0YEQ8;E5RHG7;E5RFD8;E5RGC4;H0YC10	Polyadenylate-binding protein 1;Polyadenylate-binding protein 3	PABPC1;PABPC3	7.94276	7.40822	8.05365	8.56142	8.67506	8.53828	12	12	10	4	2	3	11	10	10	4	2	3	11	10	10	2	1	2	9	10	9	20.3	20.3	16.2	70.67	3.7191e-58
4.90877	1.47207	P12956;B1AHC9;B1AHC8;B1AHC7;F5H1I8	X-ray repair cross-complementing protein 6	XRCC6	9.25539	9.25273	9.28988	7.89342	7.7831	7.70527	21	21	21	19	17	17	4	2	4	19	17	17	4	2	4	19	17	17	4	2	4	39.2	39.2	39.2	69.842	6.0376e-134
3.81069	1.38162	P13010;C9JZ81;H7C0H9	X-ray repair cross-complementing protein 5	XRCC5	8.85993	8.94669	8.90294	7.70637	7.47473	7.3836	18	18	18	16	17	16	1	2	2	16	17	16	1	2	2	16	17	16	1	2	2	26.5	26.5	26.5	82.704	1.3085e-139
2.66046	1.27426	P15822;C9JLG1;C9J2N3;C9JAW2;C9JZF8	Zinc finger protein 40	HIVEP1	8.76896	8.56778	8.58957	7.12156	7.28708	7.69488	12	12	12	11	10	10	0	0	0	11	10	10	0	0	0	11	10	10	0	0	0	5.6	5.6	5.6	296.86	1.9844e-116
4.06203	-0.446763	P15880;H0YEN5;E9PQD7;E9PMM9;E9PM36;I3L404;E9PPT0;H0YE27;H3BNG3	40S ribosomal protein S2	RPS2	8.74899	8.6999	8.74689	9.2216	9.14482	9.16965	15	15	15	10	9	13	13	12	12	10	9	13	13	12	12	10	9	13	13	12	12	54.6	54.6	54.6	31.324	5.9062e-148
2.92907	-0.94643	P15924;P15924-2;H7BYR0	Desmoplakin	DSP	7.7383	7.64859	7.49024	8.74687	8.51319	8.45637	19	19	19	3	1	2	17	13	12	3	1	2	17	13	12	3	1	2	17	13	12	7.6	7.6	7.6	331.77	3.9026e-53
3.20212	-1.50158	P18583-9;P18583-5;P18583;P18583-7;P18583-2;H7C1M2;P18583-4;P18583-3;P18583-10;H7C2G8	Protein SON	SON	7.59674	7.13816	7.60452	8.94469	8.93191	8.96756	15	15	6	2	2	2	12	11	14	2	2	2	12	11	14	0	0	0	5	4	6	7	7	2.9	268.09	4.7694e-85
3.41589	0.799637	P19784;H3BSA1;H3BV19;H3BNI9	Casein kinase II subunit alpha	CSNK2A2	8.78666	8.77749	8.71559	8.09601	7.8712	7.91362	11	11	11	9	8	8	4	5	5	9	8	8	4	5	5	9	8	8	4	5	5	44.9	44.9	44.9	41.213	9.8487e-114
2.70001	-0.485453	P23396;E9PL09;E9PPU1;H0YEU2;E9PL45;H0YCJ7;F2Z2S8;H0YF32;E9PK82;E9PJH4;E9PQ96;E9PSF4;E9PQX2;H0YES8	40S ribosomal protein S3	RPS3	8.98314	8.81037	9.00273	9.47506	9.38284	9.3947	17	17	17	14	13	13	17	15	17	14	13	13	17	15	17	14	13	13	17	15	17	70	70	70	26.688	1.1442e-85
2.8395	0.884015	P24278;G3V351;G3V2K3	Zinc finger and BTB domain-containing protein 25	ZBTB25	8.53196	8.42859	8.45202	7.59646	7.39393	7.77013	8	8	8	7	6	7	0	1	1	7	6	7	0	1	1	7	6	7	0	1	1	30.1	30.1	30.1	48.99	2.3996e-21
3.50059	-0.485038	P26373;F5H1S2;H3BTH3;H3BUK8	60S ribosomal protein L13	RPL13	8.63496	8.66719	8.6127	9.2006	9.08055	9.08881	10	10	10	7	5	6	10	10	10	7	5	6	10	10	10	7	5	6	10	10	10	46	46	46	24.261	2.0205e-82
3.1832	-0.416491	P30050;P30050-2	60S ribosomal protein L12	RPL12	8.36907	8.40372	8.46084	8.86913	8.85391	8.76006	8	8	8	6	5	5	7	7	8	6	5	5	7	7	8	6	5	5	7	7	8	64.8	64.8	64.8	17.818	2.0485e-122
2.49002	-0.777265	P35226;E9PC92;Q5T8Z2;Q5T8Z1;Q5T8Z4;Q5T8Z6;Q5T8Z5	Polycomb complex protein BMI-1	BMI1	8.35166	8.38952	8.69692	9.3653	9.23206	9.17254	6	6	4	5	5	4	5	3	5	5	5	4	5	3	5	3	3	3	4	2	4	20.2	20.2	17.8	36.949	8.0909e-59
2.77836	-0.679349	P38432	Coilin	COIL	8.32083	8.12067	8.37009	9.04112	8.93124	8.87728	11	11	11	4	3	6	11	11	9	4	3	6	11	11	9	4	3	6	11	11	9	26.6	26.6	26.6	62.608	2.3815e-70
6.17975	2.21916	P39880-3;P39880;P39880-2;P39880-4;P39880-5;P39880-6;Q13948;H0YMA9;G3V1Z6;H0YL76;O14529	Homeobox protein cut-like 1	CUX1	10.6528	10.6938	10.6016	8.4901	8.39108	8.40948	96	96	55	93	90	93	18	14	16	93	90	93	18	14	16	52	51	53	10	7	7	64.2	64.2	42.7	165.69	0
2.23771	-0.636438	P40429;B4DNC8;Q6NVV1	60S ribosomal protein L13a	RPL13A	7.65596	7.45641	7.34257	8.21564	8.17542	7.97319	6	6	6	3	1	2	4	3	3	3	1	2	4	3	3	3	1	2	4	3	3	29.6	29.6	29.6	23.577	1.4306e-13
5.11733	-0.927953	P42566;B1AUU8;P42566-2;H7BYP0;A6NL94	Epidermal growth factor receptor substrate 15	EPS15	8.99344	8.92567	8.92445	9.83342	9.90122	9.89278	39	39	39	22	18	21	35	35	38	22	18	21	35	35	38	22	18	21	35	35	38	50.9	50.9	50.9	98.655	0
2.54042	0.512474	P46100;P46100-4;P46100-3;P46100-5;P46100-2;P46100-6;F8WDE0;Q5H9A3;H7BYW8	Transcriptional regulator ATRX	ATRX	8.88145	8.8974	8.87871	8.35426	8.24788	8.518	19	19	19	17	13	15	9	4	7	17	13	15	9	4	7	17	13	15	9	4	7	10	10	10	282.58	1.1917e-129
4.54955	-0.534068	P46781;C9JM19;B5MCT8;A8MXK4;F2Z3C0	40S ribosomal protein S9	RPS9	8.72038	8.75955	8.74324	9.31767	9.24269	9.26503	16	16	16	11	7	10	16	14	16	11	7	10	16	14	16	11	7	10	16	14	16	50.5	50.5	50.5	22.591	2.2516e-39
2.8037	-0.527715	P46782	40S ribosomal protein S5;40S ribosomal protein S5, N-terminally processed	RPS5	8.46673	8.30792	8.50719	9.01728	8.907	8.94071	8	8	8	6	5	6	6	8	7	6	5	6	6	8	7	6	5	6	6	8	7	35.8	35.8	35.8	22.876	1.1218e-69
3.38153	-0.712174	P47914	60S ribosomal protein L29	RPL29	7.92358	7.81642	7.96524	8.70562	8.59672	8.53943	2	2	2	2	2	2	2	2	2	2	2	2	2	2	2	2	2	2	2	2	2	14.5	14.5	14.5	17.752	5.4609e-07
0.853217	-0.580229	P49207	60S ribosomal protein L34	RPL34	7.90796	7.0569	8.07276	8.29192	8.20423	8.28217	4	4	4	4	1	3	2	3	3	4	1	3	2	3	3	4	1	3	2	3	3	28.2	28.2	28.2	13.293	3.0041e-08
3.69257	0.411551	P51531;P51531-2;F6VDE0;B1ALF6;F6XG14;F6XE55;B1ALG2;B1ALG1;F6UH26;F6XDY1;Q6ZRS2;Q6ZRS2-2;Q6ZRS2-3;F6QYQ1	Probable global transcription activator SNF2L2	SMARCA2	9.59749	9.5741	9.50665	9.17644	9.14687	9.12028	52	25	25	47	48	49	40	38	42	23	24	22	20	19	22	23	24	22	20	19	22	32.7	18.9	18.9	181.28	0
3.6304	-0.568698	P52272;P52272-2;Q59ES8;F5H7Z1	Heterogeneous nuclear ribonucleoprotein M	HNRNPM	8.9038	9.0106	9.00255	9.53274	9.49414	9.59616	36	36	36	20	19	21	31	25	30	20	19	21	31	25	30	20	19	21	31	25	30	51.4	51.4	51.4	77.515	7.6219e-188
5.15541	1.16562	P52292;A8MYJ9	Importin subunit alpha-2	KPNA2	9.62814	9.65087	9.68672	8.48586	8.43205	8.55094	18	18	18	17	18	17	6	4	6	17	18	17	6	4	6	17	18	17	6	4	6	44	44	44	57.861	0
3.69854	1.28277	P52294;C9JYI4;C9J4U1;F2Z3G4;C9JWD9;C9J352;Q5TD90;H0Y3K0	Importin subunit alpha-1	KPNA1	9.14164	9.24697	9.2104	8.09587	7.78059	7.87425	14	14	7	14	13	14	2	3	3	14	13	14	2	3	3	7	7	7	1	2	1	29.7	29.7	17.7	60.221	5.7383e-152
4.60969	0.773248	Q9H1A6;P52435;E2QRJ6;Q9GZM3;H0Y980;E7EWC6;A6NFM0;Q9GZM3-2;F6W009;Q9H1A7;E7EP90;D6RAG0	DNA-directed RNA polymerase II subunit RPB11-a;DNA-directed RNA polymerase II subunit RPB11-b1	POLR2J1;POLR2J;POLR2J3;POLR2J2	8.04356	7.98647	8.06874	7.21376	7.26544	7.29983	3	3	3	3	2	3	1	0	0	3	2	3	1	0	0	3	2	3	1	0	0	37	37	37	14.131	1.1198e-11
3.08613	-0.758622	P55198;E9PEP1;Q5VX90;P55197;E9PBP4	Protein AF-17	MLLT6	8.05702	7.83758	8.02436	8.8029	8.63965	8.75229	10	10	10	4	3	6	9	9	10	4	3	6	9	9	10	4	3	6	9	9	10	11.8	11.8	11.8	112.07	9.2991e-193
1.08097	0.674182	P56182;F8W984	Ribosomal RNA processing protein 1 homolog A	RRP1	8.08987	7.94235	8.05843	6.78287	7.71657	7.56865	6	6	6	4	4	5	2	2	2	4	4	5	2	2	2	4	4	5	2	2	2	13.7	13.7	13.7	52.839	3.0167e-16
7.27166	2.11806	P56545;P56545-2;Q5SQP8;Q13363;Q13363-2;E7EPF8;D6RAX2;E7ESU7;E7EUB3;E9PGB1;H0Y8W7;H0Y8U5;H0Y9M9	C-terminal-binding protein 2	CTBP2	9.43746	9.46157	9.48615	7.36683	7.34872	7.31546	19	19	19	19	17	19	0	0	0	19	17	19	0	0	0	19	17	19	0	0	0	56	56	56	48.944	0
2.74875	-0.54102	P60866-2;P60866;E5RJX2;E5RIP1;G3XAN0	40S ribosomal protein S20	RPS20	8.59814	8.44129	8.68781	9.09128	9.12879	9.13024	5	5	5	4	4	4	5	5	5	4	4	4	5	5	5	4	4	4	5	5	5	26.1	26.1	26.1	16.005	3.1886e-28
3.66903	-0.427584	P61978-2;P61978-3;P61978;B4DFF1;Q5T6W2;Q5T6W1	Heterogeneous nuclear ribonucleoprotein K	HNRNPK	8.87409	8.96909	8.86786	9.3297	9.32091	9.34317	19	19	2	14	14	12	17	18	17	14	14	12	17	18	17	1	1	1	2	2	1	50	50	3.4	51.028	2.5593e-283
2.38711	-0.610235	P62244;I3L3P7;H3BN98;I3L246;H3BVC7;I3L303;H3BT37;H3BV27	40S ribosomal protein S15a	RPS15A	7.80636	7.47907	7.5213	8.23142	8.19948	8.20653	5	5	5	3	4	3	4	5	5	3	4	3	4	5	5	3	4	3	4	5	5	46.2	46.2	46.2	14.839	1.4325e-14
3.01085	-0.499102	P62249;Q6IPX4	40S ribosomal protein S16	RPS16	8.72685	8.54993	8.71274	9.18147	9.1503	9.15506	10	10	10	8	8	8	9	10	10	8	8	8	9	10	10	8	8	8	9	10	10	55.5	55.5	55.5	16.445	1.8386e-36
2.45945	-0.459441	P62266;D6RD47;D6R9I7;D6RIX0;D6RDJ2	40S ribosomal protein S23	RPS23	8.11153	8.29358	8.17493	8.75583	8.60825	8.59429	5	5	5	4	4	3	5	5	5	4	4	3	5	5	5	4	4	3	5	5	5	22.4	22.4	22.4	15.807	1.3339e-15
0.91383	-0.861497	P62304;A6NHK2	Small nuclear ribonucleoprotein E	SNRPE	8.28387	8.22178	6.93387	8.68723	8.65142	8.68535	4	4	4	2	2	1	4	3	3	2	2	1	4	3	3	2	2	1	4	3	3	69.6	69.6	69.6	10.803	1.3387e-86
3.21082	-0.476877	P62753;A2A3R5;A2A3R7	40S ribosomal protein S6	RPS6	8.3766	8.41908	8.48436	8.9535	8.83028	8.92688	8	8	8	6	4	5	8	8	7	6	4	5	8	8	7	6	4	5	8	8	7	34.5	34.5	34.5	28.68	2.1218e-61
3.17218	-0.443663	P62854;F8VZW7;Q5JNZ5	40S ribosomal protein S26;Putative 40S ribosomal protein S26-like 1	RPS26;RPS26P11	8.2651	8.3134	8.40748	8.73557	8.77569	8.80571	4	4	4	3	4	3	4	4	4	3	4	3	4	4	4	3	4	3	4	4	4	37.4	37.4	37.4	13.015	3.8297e-30
3.86824	-0.455623	P62995;P62995-3;H7BXF3;H7C2L4	Transformer-2 protein homolog beta	TRA2B	8.73488	8.72807	8.75279	9.24514	9.13878	9.19868	9	9	8	8	7	7	8	9	7	8	7	7	8	9	7	7	6	6	7	8	6	32.3	32.3	28.8	33.665	1.2407e-54
2.85952	0.630712	P63167;F8VRV5;F8VXL2;F8VXI7	Dynein light chain 1, cytoplasmic	DYNLL1	9.41541	9.51635	9.56951	8.81918	9	8.78995	6	6	4	6	6	6	5	5	5	6	6	6	5	5	5	4	4	4	3	3	3	64	64	39.3	10.366	1.6211e-132
1.08596	-0.675207	P63220;Q8WVC2;Q9BYK1;Q13666;Q9BYK2	40S ribosomal protein S21	RPS21	8.43773	7.54045	8.14721	8.94105	8.5097	8.70027	4	4	4	2	1	2	4	3	3	2	1	2	4	3	3	2	1	2	4	3	3	63.9	63.9	63.9	9.1113	9.2669e-47
2.65818	-0.810734	P63244;D6RHH4;D6R9L0;D6R9Z1;H0Y8W2;D6RAC2;D6RFZ9;H0YAF8;D6REE5;H0YAM7;D6RFX4;D6RBD0;E9PD14;D6RAU2;H0Y8R5;D6R909;D6RF23;D6RGK8;D6RHJ5;H0Y9P0;D6RDI0	Guanine nucleotide-binding protein subunit beta-2-like 1	GNB2L1	7.92395	7.70729	8.09937	8.71718	8.76411	8.68152	11	11	11	5	3	6	7	9	9	5	3	6	7	9	9	5	3	6	7	9	9	45.1	45.1	45.1	35.076	5.6421e-103
2.34634	0.645054	P67775;P62714;H0YC23;H0YBN9;E5RHC1;E7ESG8;E5RHP4;E5RFI3;E5RI56	Serine/threonine-protein phosphatase 2A catalytic subunit alpha isoform;Serine/threonine-protein phosphatase 2A catalytic subunit beta isoform	PPP2CA;PPP2CB	8.0267	8.15509	8.31182	7.62904	7.55537	7.37403	6	6	6	4	4	4	1	2	2	4	4	4	1	2	2	4	4	4	1	2	2	27.8	27.8	27.8	35.594	9.7506e-53
3.87631	1.40821	Q5SRQ6;P67870;Q5SRQ3	Casein kinase II subunit beta	CSNK2B	8.69752	8.83514	8.89111	7.39187	7.53957	7.2677	6	6	6	6	5	6	2	2	1	6	5	6	2	2	1	6	5	6	2	2	1	43.6	43.6	43.6	26.925	9.9102e-37
0.736016	0.662772	P68032;P68133;A6NL76;Q5T8M8;P62736;P63267;E7EQV5;B4DUI8;F6QUT6;F6UVQ4;C9JFL5;B8ZZJ2;F8WB63	Actin, alpha cardiac muscle 1;Actin, alpha skeletal muscle;Actin, aortic smooth muscle;Actin, gamma-enteric smooth muscle	ACTC1;ACTA1;ACTA2;ACTG2	8.10684	8.14968	8.07295	7.04357	7.02617	8.2714	15	2	2	15	15	15	13	13	15	2	2	2	1	1	2	2	2	2	1	1	2	32.4	7.2	7.2	42.019	1.4684e-144
2.46184	-0.829104	P68104;Q5VTE0;Q6IQ15;F8W6I0	Elongation factor 1-alpha 1;Putative elongation factor 1-alpha-like 3;Elongation factor 1-alpha	EEF1A1;EEF1A1P5	7.65302	7.33732	7.20461	8.24177	8.19725	8.24324	2	2	1	1	1	1	2	2	2	1	1	1	2	2	2	1	1	1	1	1	1	7.8	7.8	5.2	50.14	1.4403e-22
2.81402	1.07191	P78406;E9PQ57;E9PPG9	mRNA export factor	RAE1	8.49432	8.60324	8.23578	7.22968	7.52934	7.35858	5	5	5	4	3	5	1	0	1	4	3	5	1	0	1	4	3	5	1	0	1	16.8	16.8	16.8	40.968	1.5536e-28
3.81597	0.445454	P78527;P78527-2;E7EUY0;F5GX40	DNA-dependent protein kinase catalytic subunit	PRKDC	9.63996	9.62122	9.62043	9.13859	9.24252	9.16414	105	105	105	89	80	84	36	42	37	89	80	84	36	42	37	89	80	84	36	42	37	28.9	28.9	28.9	469.08	0
1.58497	-0.903923	P80748	Ig lambda chain V-III region LOI		8.10315	7.50424	7.2346	8.45691	8.62097	8.47587	2	2	2	2	1	1	2	2	2	2	1	1	2	2	2	2	1	1	2	2	2	21.6	21.6	21.6	11.935	1.5433e-55
1.54929	0.470317	P82663	28S ribosomal protein S25, mitochondrial	MRPS25	7.95605	8.00043	7.85631	7.72736	7.28723	7.38725	2	2	2	2	2	2	0	0	0	2	2	2	0	0	0	2	2	2	0	0	0	19.1	19.1	19.1	20.116	5.8571e-24
4.21046	1.40597	P82675;P82675-2	28S ribosomal protein S5, mitochondrial	MRPS5	8.55132	8.63839	8.46982	7.10384	7.0655	7.27227	8	8	8	7	7	7	0	0	0	7	7	7	0	0	0	7	7	7	0	0	0	17.2	17.2	17.2	48.006	7.5566e-20
2.52085	0.629303	P82921	28S ribosomal protein S21, mitochondrial	MRPS21	7.97126	7.95663	8.04891	7.53698	7.33591	7.216	4	4	4	3	3	4	0	0	0	3	3	4	0	0	0	3	3	4	0	0	0	47.1	47.1	47.1	10.741	1.4703e-11
4.05261	0.907596	P82933	28S ribosomal protein S9, mitochondrial	MRPS9	8.20642	8.32035	8.21961	7.34619	7.41431	7.2631	10	10	10	8	8	8	0	0	0	8	8	8	0	0	0	8	8	8	0	0	0	26	26	26	45.834	1.741e-70
3.91309	1.17685	Q00059;A8MRB2;H7BYN3	Transcription factor A, mitochondrial	TFAM	8.47669	8.45234	8.42995	7.3848	7.31996	7.12367	9	9	9	7	8	7	2	0	1	7	8	7	2	0	1	7	8	7	2	0	1	32.5	32.5	32.5	29.096	1.0057e-25
4.26163	-0.690591	H0YG49;Q01130;Q8NAK9;F5GYB8;Q9BRL6;Q9BRL6-2	Serine/arginine-rich splicing factor 2	SRSF2	9.04568	8.96026	8.96203	9.72692	9.63836	9.67446	6	6	6	6	4	4	6	6	6	6	4	4	6	6	6	6	4	4	6	6	6	30.2	30.2	30.2	25.387	2.0189e-66
1.01523	0.534626	Q01831;E9PH69;E7EUB5;H0YFG7	DNA repair protein complementing XP-C cells	XPC	8.45039	8.17333	8.15972	7.9364	7.27041	7.97275	7	7	7	6	5	7	2	2	2	6	5	7	2	2	2	6	5	7	2	2	2	9.4	9.4	9.4	105.95	3.3834e-50
4.00392	2.05347	Q03112-3;E7EQ57;Q03112;Q03112-5;E7EUL6;H9KVD4;Q9HAZ2;Q9HAZ2-3;F8WEV3;Q9HAZ2-2;D3YTA5;D6RDW0;D6RFY3;H7BZ04;Q9HAZ2-4;H0YA13;E7ERX0;E7EPY2;Q13465;E7EU48;C9JU02;E9PGE9;Q8IU84	MDS1 and EVI1 complex locus protein EVI1	MECOM	9.50095	9.48263	9.52794	7.65285	7.20474	7.49353	33	33	4	31	29	29	0	0	0	31	29	29	0	0	0	4	3	4	0	0	0	34.9	34.9	4.3	139.31	0
4.98402	-1.45807	Q04724;B4E345;F8W9R0;Q04727-3;Q04727;F8W6T6;G8JLG4;Q04727-2;B3KQ29;Q04725;A6NFH2;Q5T3G3;F8WCH2;H7C3N4;A6NIY7;E9PFU6;Q5JSY7;E7EQH3;Q5JSZ1;Q5JSY8;Q5JSZ2;F8WAY5	Transducin-like enhancer protein 1;Transducin-like enhancer protein 4	TLE1;TLE4	7.23498	7.27006	7.31493	8.80374	8.64144	8.74901	14	7	7	3	5	4	14	12	12	0	0	0	7	6	6	0	0	0	7	6	6	24.3	13.2	13.2	83.2	3.6509e-93
3.70735	-0.704838	Q06587;Q06587-2	E3 ubiquitin-protein ligase RING1	RING1	8.80316	8.75699	8.90792	9.558	9.46746	9.55713	11	8	8	10	9	10	11	11	10	8	6	7	8	8	7	8	6	7	8	8	7	34.2	26.6	26.6	42.429	1.05e-189
2.822	2.45405	Q07021;I3L3B0;I3L3Q7	Complement component 1 Q subcomponent-binding protein, mitochondrial	C1QBP	10.8615	10.826	10.7536	8.68447	8.66629	7.72815	14	14	14	14	14	14	2	2	2	14	14	14	2	2	2	14	14	14	2	2	2	66	66	66	31.362	0
5.00214	-0.841946	Q07955;Q07955-2;Q07955-3	Serine/arginine-rich splicing factor 1	SRSF1	8.96505	9.03763	9.05854	9.88085	9.84381	9.8624	20	20	19	14	12	13	19	20	20	14	12	13	19	20	20	13	11	12	18	19	19	54.8	54.8	52	27.744	5.8537e-104
4.97025	2.05424	Q09028;Q09028-3;E9PNS6;E9PIC4;E9PNS2	Histone-binding protein RBBP4	RBBP4	11.0089	11.1498	10.9028	9.00069	8.92183	8.97626	27	19	2	27	27	26	14	15	16	19	19	18	8	10	10	2	2	2	1	1	1	82.4	72.5	3.3	47.655	0
2.22484	-0.668726	Q09666;Q8N274	Neuroblast differentiation-associated protein AHNAK	AHNAK	7.80324	7.44328	7.64277	8.2809	8.42747	8.1871	7	7	7	1	0	1	5	6	4	1	0	1	5	6	4	1	0	1	5	6	4	5.4	5.4	5.4	629.09	2.3355e-23
4.30206	0.993385	Q12789;Q12789-3;H7BYG6;H3BRD0;H3BU37;H3BU55;I3L1Z3	General transcription factor 3C polypeptide 1	GTF3C1	9.89362	9.93993	9.90554	8.81666	8.98039	8.96189	81	81	81	78	64	73	22	28	28	78	64	73	22	28	28	78	64	73	22	28	28	42	42	42	238.87	0
4.99379	-1.32873	Q12888-2;Q12888;F8VY86;A6NNK5;C9JXV0;H7C3N7;H7BZY0;H7C151;H7C495	Tumor suppressor p53-binding protein 1	TP53BP1	7.68808	7.79304	7.79902	9.10863	9.02662	9.13107	23	23	23	3	3	4	23	19	21	3	3	4	23	19	21	3	3	4	23	19	21	17.7	17.7	17.7	214.11	4.2878e-215
3.95068	1.62879	Q12899;A2AE48;A2AE51;Q5SPU2;A2AE50	Tripartite motif-containing protein 26	TRIM26	9.05296	9.15661	9.14179	7.41052	7.36227	7.69218	20	20	20	19	18	19	1	1	0	19	18	19	1	1	0	19	18	19	1	1	0	43.6	43.6	43.6	62.165	1.2119e-176
1.91493	0.669395	Q13185;P83916;B5MD17;B8ZZ43;C9JMM0	Chromobox protein homolog 3	CBX3	7.99532	8.08117	8.31029	7.39756	7.69465	7.28638	3	3	3	2	3	3	1	2	0	2	3	3	1	2	0	2	3	3	1	2	0	23	23	23	20.811	4.9697e-22
4.01111	-1.78537	Q13243;Q13243-3;B4DUA4;B4DJK0;Q13243-2;G3V5K8	Serine/arginine-rich splicing factor 5	SRSF5	6.99786	7.2933	6.92312	8.87946	8.86456	8.82637	6	5	5	2	1	2	4	5	6	1	0	1	3	4	5	1	0	1	3	4	5	25.4	22.1	22.1	31.263	3.1172e-78
4.75751	-0.586811	Q13247;Q13247-3;Q13247-2	Serine/arginine-rich splicing factor 6	SRSF6	9.22588	9.22711	9.29319	9.84981	9.84013	9.81667	15	15	11	14	10	11	14	15	15	14	10	11	14	15	15	10	6	7	10	11	11	36.9	36.9	32.3	39.586	3.5799e-145
8.32954	1.84248	Q13330;E7ESY4;E7EN71;H0Y4T7;Q13330-2;F8W9Y9;F8VSM3;H0YIV8;C9JJM0;H7C3F3;F8VPC5	Metastasis-associated protein MTA1	MTA1	11.0783	11.0535	11.0697	9.21267	9.2266	9.23487	73	67	5	70	70	72	38	31	35	64	64	66	34	27	31	4	5	4	3	1	1	86.6	83.4	7.3	80.785	0
2.84547	1.74128	Q13330-3			8.86707	8.9154	9.07284	7.14622	6.87767	7.60758	72	4	4	70	68	72	35	30	34	4	3	4	0	0	0	4	3	4	0	0	0	86.2	5	5	79.192	0
3.52122	-0.50558	Q13427;Q32LZ0;Q13427-2;E9PG73;C9JN15;C9JM79;C9J679;C9JT64	Peptidyl-prolyl cis-trans isomerase G;Peptidyl-prolyl cis-trans isomerase	PPIG	8.25486	8.36371	8.22094	8.78638	8.78534	8.78453	12	12	12	4	4	5	10	12	12	4	4	5	10	12	12	4	4	5	10	12	12	17.5	17.5	17.5	88.616	1.0905e-148
5.64503	2.09078	Q13547;Q5TEE2;F5GXM1;O15379-2;O15379;E7ESJ6	Histone deacetylase 1	HDAC1	11.1363	11.2606	11.1183	9.03383	9.08458	9.12457	35	35	22	35	32	35	14	13	14	35	32	35	14	13	14	22	20	22	8	7	8	72.8	72.8	53.5	55.102	0
2.11737	1.19192	Q14119	Vascular endothelial zinc finger 1	VEZF1	8.33846	8.51147	8.39307	7.0389	6.94105	7.68728	4	4	4	4	4	4	1	1	1	4	4	4	1	1	1	4	4	4	1	1	1	11.1	11.1	11.1	56.931	2.8596e-38
4.35828	0.96226	Q14676;E9PGY5;Q14676-2;E7EVA7;F8VV34;Q14676-3;F8VU38;F8VZP8;F8W1C2;Q14676-4;A1Z5I7;E7ENQ0;A2AB05;H0Y6Z8;A2AB07;E7ER07;F8WCC2;A2AB06	Mediator of DNA damage checkpoint protein 1	MDC1	9.36888	9.38961	9.52398	8.44868	8.49024	8.45678	34	34	34	29	28	31	9	8	6	29	28	31	9	8	6	29	28	31	9	8	6	27.7	27.7	27.7	226.66	0
2.46083	-0.736355	Q14781	Chromobox protein homolog 2	CBX2	7.17402	7.40784	7.10267	7.99577	7.82151	8.07631	4	4	4	1	0	1	4	3	4	1	0	1	4	3	4	1	0	1	4	3	4	10	10	10	56.08	3.4293e-19
7.75574	2.20372	Q14839-2;Q14839;F5GWX5;F5H2G1;F5H6N4	Chromodomain-helicase-DNA-binding protein 4	CHD4	11.6327	11.6642	11.6135	9.41987	9.43842	9.441	160	160	129	157	154	158	51	44	51	157	154	158	51	44	51	126	123	127	32	29	36	69.3	69.3	58	220.85	0
4.34898	-0.733891	Q14966;Q14966-3;Q14966-4;F5H330;C9JBI6;Q14966-2;Q14966-5;E7EUZ3;F5H6M8;C9JWN0	Zinc finger protein 638	ZNF638	8.96957	9.00221	8.98585	9.76356	9.64543	9.75032	36	36	36	15	14	13	32	30	32	15	14	13	32	30	32	15	14	13	32	30	32	19.5	19.5	19.5	220.62	0
5.56558	0.499734	Q14980;Q14980-2;F5H2L0;Q9BTE9;H0YFY6;F5H4J1;F5H6Y5;H0YH75;F5H763;F5H0Z7;F5H3L6;F5H2F3;F5GZW1;F5H1L0;F8W6T3;F5H068;F5H073;F5GWK2;F5GWA2;F5H4Y4;F5H7R5	Nuclear mitotic apparatus protein 1	NUMA1	9.61073	9.58289	9.61886	9.10796	9.11451	9.09082	70	70	70	58	53	56	42	36	35	58	53	56	42	36	35	58	53	56	42	36	35	41.9	41.9	41.9	238.26	0
2.87487	-0.445348	Q15007;Q15007-2	Pre-mRNA-splicing regulator WTAP	WTAP	8.07192	8.24381	8.18554	8.65875	8.58013	8.59844	11	11	11	4	3	4	9	6	10	4	3	4	9	6	10	4	3	4	9	6	10	35.6	35.6	35.6	44.243	7.6496e-181
2.52729	1.18518	Q15072	Zinc finger protein OZF	ZNF146	8.4924	8.79761	8.38056	7.11396	7.56982	7.43124	4	4	4	4	3	3	1	1	0	4	3	3	1	1	0	4	3	3	1	1	0	17.5	17.5	17.5	33.307	1.3414e-14
1.61828	-0.475844	Q15149;Q15149-2;Q15149-3;Q15149-6;Q15149-4;Q15149-5;Q15149-9;Q15149-8;Q15149-7	Plectin	PLEC	7.44481	7.75061	7.29553	7.95815	7.99828	7.96206	6	6	5	0	0	0	4	6	4	0	0	0	4	6	4	0	0	0	3	5	3	2	2	1.6	531.78	2.1916e-19
3.96889	-0.457983	Q15291	Retinoblastoma-binding protein 5	RBBP5	9.69341	9.69846	9.68782	10.0915	10.1804	10.1817	25	25	4	23	22	23	24	24	23	23	22	23	24	24	23	3	3	3	4	4	3	44.2	44.2	7.2	59.152	0
2.83202	0.56918	Q15648;Q15648-3	Mediator of RNA polymerase II transcription subunit 1	MED1	8.91986	8.90022	8.96009	8.42007	8.21585	8.43672	19	19	19	18	14	15	10	10	11	18	14	15	10	10	11	18	14	15	10	10	11	17.6	17.6	17.6	168.48	2.2874e-119
3.80184	-0.797662	Q16531;F5GY55;B4DZP5;B4DG00;F5H0Y5;F5H581;F5H775;F5H238;F5H6C5;F5H2L3;F5GZY8;F5GZ34;F5GWI0;F8WF81;F5H4N9;F5GYG8;F5H7A0;F5H198	DNA damage-binding protein 1	DDB1	8.5728	8.62756	8.50759	9.27543	9.42086	9.40465	30	30	30	16	14	17	27	28	27	16	14	17	27	28	27	16	14	17	27	28	27	31.1	31.1	31.1	126.97	0
2.93049	0.622497	Q5C9Z4	Nucleolar MIF4G domain-containing protein 1	NOM1	9.04493	8.90597	8.82443	8.31382	8.36429	8.22973	15	15	15	13	9	14	10	7	7	13	9	14	10	7	7	13	9	14	10	7	7	22.2	31.1	22.2	96.256	1.4135e-86
3.78372	-0.551671	Q5JTD0-2;Q5JTD0;Q5JTD0-4;E2QRK7;H0Y4D6;Q5JTD0-3	Tight junction-associated protein 1	TJAP1	9.19543	9.3105	9.1896	9.79669	9.76759	9.78628	34	34	34	25	24	25	32	31	31	25	24	25	32	31	31	25	24	25	32	31	31	57.4	31.1	57.4	60.72	1.9432e-278
1.40178	0.614257	Q9UKM9;Q9UKM9-2;Q5QPL9;Q5QPM1;Q5QPM0;Q5QPM2	RNA-binding protein Raly	RALY	8.16107	7.9445	7.82757	7.6591	7.03968	7.39159	4	4	4	4	3	3	1	0	0	4	3	3	1	0	0	4	3	3	1	0	0	12.7	31.1	12.7	32.463	2.1397e-08
3.82334	-0.576583	Q5SY16	Polynucleotide 5-hydroxyl-kinase NOL9	NOL9	9.46991	9.47188	9.53024	10.0112	10.1346	10.056	27	27	27	21	21	23	26	26	26	21	21	23	26	26	26	21	21	23	26	26	26	38.5	31.1	38.5	79.322	1.0976e-192
4.75216	2.19638	Q5T5X7	BEN domain-containing protein 3	BEND3	9.6261	9.73448	9.69734	7.40815	7.66066	7.39998	44	44	44	40	37	38	0	0	0	40	37	38	0	0	0	40	37	38	0	0	0	57.6	31.1	57.6	94.474	0
3.47314	1.03531	Q9BRT2;Q5TAQ0	Mitochondrial nucleoid factor 1	MNF1	8.29221	8.40016	8.1352	7.18006	7.33558	7.20601	5	5	5	5	5	5	0	0	0	5	5	5	0	0	0	5	5	5	0	0	0	41.3	31.1	41.3	14.875	1.5807e-64
2.53999	1.15596	Q5VZL5;Q5VZL5-4;Q5VZL5-2;Q5VZL5-3;H7C1I7	Zinc finger MYM-type protein 4	ZMYM4	8.93917	8.75443	8.48024	7.68888	7.33357	7.68351	16	16	16	11	13	13	2	2	2	11	13	13	2	2	2	11	13	13	2	2	2	13.4	31.1	13.4	172.79	5.343e-81
3.88602	1.7118	Q68CP9;Q68CP9-3;F8WCU9;F8W108;E7ENG3;Q68CP9-2;F8VWP4	AT-rich interactive domain-containing protein 2	ARID2	9.29887	9.29055	9.47513	7.46635	7.64609	7.81672	31	31	31	31	27	30	5	3	5	31	27	30	5	3	5	31	27	30	5	3	5	22.9	31.1	22.9	197.39	0
4.24255	1.55597	Q6DD87	Zinc finger protein 787	ZNF787	9.91414	10.0154	9.82908	8.46861	8.23565	8.38643	13	13	13	12	12	13	4	5	5	12	12	13	4	5	5	12	12	13	4	5	5	45.5	31.1	45.5	40.428	1.7665e-298
1.63336	-0.476198	Q96J01;Q6NZ53;D6RGZ2;D6REC9;H7C0C5	THO complex subunit 3	THOC3	7.17955	7.54213	7.5981	7.95306	7.87395	7.92137	4	4	4	3	1	1	3	2	3	3	1	1	3	2	3	3	1	1	3	2	3	8.5	31.1	8.5	38.771	1.8238e-10
2.38405	0.762901	Q6P2C8;Q6P2C8-2	Mediator of RNA polymerase II transcription subunit 27	MED27	8.01624	8.18856	8.22087	7.56234	7.17395	7.40068	3	3	3	2	2	3	1	1	1	2	2	3	1	1	1	2	2	3	1	1	1	13.2	31.1	13.2	35.431	9.3418e-23
2.77783	-0.919372	Q6PKG0;Q6PKG0-3;E5RH50;H0YC33	La-related protein 1	LARP1	7.26651	7.40609	7.19974	8.07496	8.41903	8.13647	4	4	4	0	1	1	4	3	4	0	1	1	4	3	4	0	1	1	4	3	4	4.6	31.1	4.6	123.51	2.0643e-14
3.9032	-0.550804	Q6ZW49;Q6ZW49-4;Q6ZW49-1;Q6ZW49-3;H0Y2Z7;Q6ZW49-2;H7BZI8;F8WC23	PAX-interacting protein 1	PAXIP1	9.56494	9.51235	9.50057	10.0259	10.069	10.1354	41	41	41	30	31	29	38	35	37	30	31	29	38	35	37	30	31	29	38	35	37	41.8	31.1	41.8	121.34	0
3.52914	0.577794	Q76L83;E7EWD6;Q76L83-2;Q9C0F0	Putative Polycomb group protein ASXL2	ASXL2	9.21672	9.23345	9.23659	8.56983	8.64564	8.73791	30	30	30	25	27	28	13	14	17	25	27	28	13	14	17	25	27	28	13	14	17	28	31.1	28	153.82	0
3.30367	-0.492527	Q7L4I2;Q7L4I2-2;F5GXM2;E9PI52;E1B6W4;H0YGP9	Arginine/serine-rich coiled-coil protein 2	RSRC2	8.74821	8.73405	8.6356	9.23586	9.13485	9.22474	9	9	9	9	7	8	8	7	7	9	7	8	8	7	7	9	7	8	8	7	7	26	31.1	26	50.559	7.9135e-126
1.81979	-0.72749	Q7Z333-4;Q7Z333;Q7Z333-3	Probable helicase senataxin	SETX	7.04172	7.55607	7.58249	8.08354	8.1002	8.17901	9	9	9	0	1	0	6	7	7	0	1	0	6	7	7	0	1	0	6	7	7	3.4	31.1	3.4	306.34	1.1659e-24
5.87097	1.17631	Q86U86;Q86U86-8;Q86U86-2;Q86U86-9;Q86U86-7;Q86U86-4;Q86U86-5;Q86U86-3;E7EVG2;H0Y5B5;Q86U86-6;C9JPI5;C9JQF1;C9J053;C9JCJ2	Protein polybromo-1	PBRM1	9.56771	9.54699	9.59684	8.43045	8.39496	8.35719	51	51	51	42	45	44	12	12	11	42	45	44	12	12	11	42	45	44	12	12	11	32.1	31.1	32.1	192.95	5.511e-280
5.03132	3.4185	Q86V15;Q86V15-2	Zinc finger protein castor homolog 1	CASZ1	10.6284	10.7038	10.6658	7.36248	7.00975	7.37035	86	86	86	82	79	82	3	2	4	82	79	82	3	2	4	82	79	82	3	2	4	56.5	31.1	56.5	190.07	0
2.55893	-0.466713	Q86X95;Q86X95-2;F2Z3Q1;H3BLY3	Corepressor interacting with RBPJ 1	CIR1	7.61114	7.68573	7.45402	8.07664	8.06134	8.01305	3	3	3	2	1	1	3	3	3	2	1	1	3	3	3	2	1	1	3	3	3	5.3	31.1	5.3	52.313	2.6772e-05
2.77811	1.57518	Q8IX07	Zinc finger protein ZFPM1	ZFPM1	9.04579	9.14845	9.0023	7.5024	7.83868	7.12991	16	16	16	14	13	15	1	0	0	14	13	15	1	0	0	14	13	15	1	0	0	22.6	31.1	22.6	104.89	2.8621e-74
2.78922	1.53277	Q8WUU4;Q8IX33	Zinc finger protein 296	ZNF296	8.72146	8.657	8.8314	7.59473	6.99067	7.02614	6	6	6	6	5	6	0	0	0	6	5	6	0	0	0	6	5	6	0	0	0	18.5	31.1	18.5	50.81	4.8568e-63
2.68641	-1.21837	Q8IXZ2	Zinc finger CCCH domain-containing protein 3	ZC3H3	7.75915	7.1917	7.52101	8.75864	8.61453	8.75379	7	7	7	0	1	0	7	6	6	0	1	0	7	6	6	0	1	0	7	6	6	7.5	31.1	7.5	101.94	4.3909e-31
4.28003	-0.423252	I3L3A8;Q8IZL8;Q8IZL8-2;C9JFV4;E7EV54;F8WDZ1;I3L445;I3L4M7;I3L1P4;I3L4P1;I3L4I3	Proline-, glutamic acid- and leucine-rich protein 1	PELP1	10.0508	10.0612	9.99543	10.4405	10.4585	10.4782	35	35	35	32	30	31	32	34	33	32	30	31	32	34	33	32	30	31	32	34	33	43.3	31.1	43.3	124.94	0
3.92844	-0.606648	Q8N0Z3;C9J5T2;C9IZF0;H7C5N4	Spindle and centriole-associated protein 1	SPICE1	8.89323	9.00432	8.90814	9.51456	9.52775	9.58332	35	35	35	24	17	24	31	31	32	24	17	24	31	31	32	24	17	24	31	31	32	45.7	31.1	45.7	96.263	0
5.78441	0.919414	Q8N1G0;Q8N1G0-2;H0Y5I5;F8WCX2;A2A3Q2;A6PVV7	Zinc finger protein 687	ZNF687	10.926	10.8978	10.8942	9.96019	9.97728	10.0222	56	56	55	55	53	55	43	43	45	55	53	55	43	43	45	54	52	54	42	42	44	59.3	31.1	58.5	129.53	0
3.4718	0.988104	Q8N1W2;H0YLZ7;H0YLC4	Zinc finger protein 710	ZNF710	8.29839	8.46386	8.26243	7.47388	7.30376	7.28273	5	5	5	5	4	4	0	0	0	5	4	4	0	0	0	5	4	4	0	0	0	11.3	31.1	11.3	74.46	1.5544e-26
3.38129	1.1377	Q8N680	Zinc finger and BTB domain-containing protein 2	ZBTB2	10.0146	10.0466	10.0714	9.11008	8.76812	8.84125	20	20	20	17	20	17	9	11	12	17	20	17	9	11	12	17	20	17	9	11	12	56.6	31.1	56.6	57.336	0
2.31675	0.734025	Q8NB78;F2Z2A7;Q8NB78-2;H0Y6H0;Q8NB78-4;Q08EI0	Lysine-specific histone demethylase 1B	KDM1B	8.62041	8.6533	8.59703	7.70423	7.82727	8.13716	16	16	16	13	12	11	3	3	6	13	12	11	3	3	6	13	12	11	3	3	6	25.1	31.1	25.1	92.097	2.1842e-71
3.40926	-0.802439	Q8NC51;Q8NC51-2;Q8NC51-3;Q8NC51-4	Plasminogen activator inhibitor 1 RNA-binding protein	SERBP1	7.81575	7.99684	7.82413	8.76677	8.6473	8.62996	6	6	6	3	2	3	6	5	5	3	2	3	6	5	5	3	2	3	6	5	5	17.2	31.1	17.2	44.965	1.6938e-56
2.90077	-0.769759	Q8NDX5-7;Q8NDX5;Q8NDX5-2;E7EX82;H7C528;H7C4H9;C9JAU4	Polyhomeotic-like protein 3	PHC3	8.47483	8.17208	8.29874	9.1084	9.13239	9.01414	14	11	11	7	7	10	13	10	10	4	5	7	10	7	7	4	5	7	10	7	7	17.9	31.1	15.5	107.48	3.1264e-244
3.18023	1.23139	Q8NFW8;Q8NFW8-2;F5H296;F5GYM0	N-acylneuraminate cytidylyltransferase	CMAS	8.71214	8.33339	8.49482	7.15084	7.36793	7.32739	7	7	7	6	4	6	1	1	0	6	4	6	1	1	0	6	4	6	1	1	0	20.3	31.1	20.3	48.379	2.3134e-30
1.01056	-0.492586	Q8TF01;Q8TF01-2	Arginine/serine-rich protein PNISR	PNISR	8.21624	7.55056	8.19388	8.616	8.40286	8.41958	5	5	5	3	1	3	5	5	5	3	1	3	5	5	5	3	1	3	5	5	5	5.3	31.1	5.3	92.576	2.182e-11
5.40659	0.845288	Q8WUA4;Q8WUA4-2;H0Y4Q6;H7C3X9;H7C318;H7C1A9;C9JNH7	General transcription factor 3C polypeptide 2	GTF3C2	9.6187	9.59694	9.60587	8.80092	8.72057	8.76414	34	34	34	30	33	30	10	9	8	30	33	30	10	9	8	30	33	30	10	9	8	51.7	31.1	51.7	100.68	4.2307e-223
3.74949	1.14797	Q8WUB8;Q8WUB8-2;Q8WUB8-3	PHD finger protein 10	PHF10	8.70039	8.54822	8.68336	7.60982	7.51171	7.36654	11	11	11	10	7	8	1	2	2	10	7	8	1	2	2	10	7	8	1	2	2	23.7	31.1	23.7	56.05	9.2932e-61
2.95325	1.48923	Q8WUU5	GATA zinc finger domain-containing protein 1	GATAD1	8.85278	8.75255	8.71143	7.62877	7.10992	7.11037	10	10	10	9	10	9	2	0	1	9	10	9	2	0	1	9	10	9	2	0	1	52.8	31.1	52.8	28.69	3.8228e-37
4.50829	3.32597	Q8WXI9	Transcriptional repressor p66-beta	GATAD2B	11.2027	11.2672	11.2124	8.21423	7.78327	7.70689	50	50	47	50	50	50	8	7	9	50	50	50	8	7	9	47	47	47	7	7	7	78.2	31.1	74.4	65.26	0
2.95778	-0.574182	Q92522	Histone H1x	H1FX	8.31078	8.14737	8.26302	8.91101	8.76518	8.76752	6	6	6	3	2	3	6	6	6	3	2	3	6	6	6	3	2	3	6	6	6	31.5	31.1	31.5	22.487	1.9242e-34
3.90386	0.569575	Q92560;F8W6N3;H0Y8E8;C9J7L9;F8WEY5	Ubiquitin carboxyl-terminal hydrolase BAP1	BAP1	9.24202	9.27339	9.19407	8.60749	8.68046	8.71281	21	21	21	20	19	20	14	15	15	20	19	20	14	15	15	20	19	20	14	15	15	37	31.1	37	80.361	1.6205e-296
4.43791	1.54264	Q92610;H0YM74	Zinc finger protein 592	ZNF592	10.7203	10.7552	10.6718	9.04009	9.18752	9.29179	71	71	70	64	62	68	28	20	26	64	62	68	28	20	26	63	61	67	28	20	26	70.2	31.1	69.7	137.53	0
3.28601	1.38687	Q92665	28S ribosomal protein S31, mitochondrial	MRPS31	8.60796	8.66274	8.50852	6.98956	7.19624	7.4328	8	8	8	6	8	8	0	0	0	6	8	8	0	0	0	6	8	8	0	0	0	27.3	31.1	27.3	45.318	6.189e-114
6.60528	2.09939	Q92769;B3KRS5;H3BM24;E5RG37;E5RH52;E5RFP9;E5RHE7;E5RGV4;E5RJ04;E5RFI6;E5RK19	Histone deacetylase 2;Histone deacetylase	HDAC2	10.924	10.8912	10.8985	8.83005	8.74881	8.83669	31	18	18	30	30	31	15	16	15	17	18	18	9	10	9	17	18	18	9	10	9	67.8	31.1	48.8	55.364	0
2.2516	0.432929	Q93074-2;Q93074;Q93074-3;F5H3Y1;H0Y7P1;H0Y6W6;H7C191;Q86YW9;Q86YW9-4;F8WAE6	Mediator of RNA polymerase II transcription subunit 12	MED12	8.24224	8.28992	8.36243	7.86379	7.74171	7.9903	14	14	14	12	7	11	3	4	3	12	7	11	3	4	3	12	7	11	3	4	3	7.8	31.1	7.8	243.39	9.0294e-49
2.59297	0.767462	Q96DN6;H0YHD1;F8VU14;F8VVK7;F8VNX1;F8VW40;F8VZD7	Methyl-CpG-binding domain protein 6	MBD6	8.31635	8.5099	8.29706	7.44229	7.75951	7.61913	6	6	6	5	5	6	0	0	0	5	5	6	0	0	0	5	5	6	0	0	0	8	31.1	8	101.2	2.7884e-18
3.53701	2.11845	Q96DT7;Q96DT7-2;Q96DT7-3;H0YBE6;Q96DT7-4	Zinc finger and BTB domain-containing protein 10	ZBTB10	9.58572	9.55094	9.50169	7.51351	7.08712	7.68235	25	25	25	21	20	23	0	0	0	21	20	23	0	0	0	21	20	23	0	0	0	41.6	31.1	41.6	94.893	3.1924e-242
2.59627	1.13048	Q96EZ8-2;Q96EZ8;Q96EZ8-3;F8W126;Q7Z372;F8VP44;F8VVA6;F8W0I9;H0YIA0	Microspherule protein 1	MCRS1;DKFZp686N07218	8.82409	8.96691	8.90362	7.88514	7.44619	7.97187	14	14	14	13	11	10	2	1	2	13	11	10	2	1	2	13	11	10	2	1	2	33.1	31.1	33.1	53	2.0399e-117
1.2927	0.730795	Q96G25-2;Q96G25;Q96G25-3	Mediator of RNA polymerase II transcription subunit 8	MED8	8.50948	8.26	8.47157	7.25042	8.12788	7.67036	5	5	5	3	4	4	2	2	1	3	4	4	2	2	1	3	4	4	2	2	1	21.6	31.1	21.6	32.818	4.461e-40
2.14361	-0.838627	Q96IZ7;Q96IZ7-2;H7C5Q0;C9J713;C9J367;C9JVB3	Serine/Arginine-related protein 53	RSRC1	8.06521	7.57007	8.03234	8.80168	8.64987	8.73194	6	6	6	3	1	4	4	5	6	3	1	4	4	5	6	3	1	4	4	5	6	23.7	31.1	23.7	38.677	8.3411e-35
2.84104	0.846277	Q96JM2-3;Q96JM2;H3BLX4;Q96JM2-2;F5H0Z0	Zinc finger protein 462	ZNF462	8.23256	8.00173	8.04821	7.15804	7.4118	7.17384	10	10	10	7	8	6	0	0	0	7	8	6	0	0	0	7	8	6	0	0	0	4.6	31.1	4.6	291.11	3.4355e-72
1.28998	0.479626	Q96JM3	Chromosome alignment-maintaining phosphoprotein 1	CHAMP1	7.98357	8.02869	7.96163	7.17585	7.60611	7.75305	6	6	6	6	4	6	1	1	1	6	4	6	1	1	1	6	4	6	1	1	1	7.9	31.1	7.9	89.098	3.655e-17
8.03327	1.34558	Q96KM6	Zinc finger protein 512B	ZNF512B	10.3776	10.4047	10.3863	9.04626	9.04692	9.03866	54	54	54	50	52	50	21	19	22	50	52	50	21	19	22	50	52	50	21	19	22	63	31.1	63	97.263	0
3.59553	0.442634	Q96L73;Q96L73-3;Q96L73-2;Q9BZ95;B7ZL11;Q9BZ95-2;C9JY66;Q9BZ95-4	Histone-lysine N-methyltransferase, H3 lysine-36 and H4 lysine-20 specific	NSD1	9.07096	9.04509	9.06119	8.68703	8.58107	8.58123	31	31	31	27	21	27	16	16	18	27	21	27	16	16	18	27	21	27	16	16	18	17	31.1	17	296.65	0
2.65869	1.11454	Q96QT6;C9J9G2;Q96QT6-3;Q96QT6-2;Q96QT6-4	PHD finger protein 12	PHF12	8.38908	8.58614	8.43992	7.47154	7.53623	7.06372	8	8	8	7	6	8	1	0	0	7	6	8	1	0	0	7	6	8	1	0	0	9.9	31.1	9.9	109.7	1.6292e-27
4.42702	-1.75303	Q96SI1;Q96SI1-2;Q719H9;REV__F5H0L1;REV__Q14999	BTB/POZ domain-containing protein KCTD15	KCTD15	7.2651	7.42659	7.15258	8.95988	9.06322	9.08027	8	8	8	2	2	2	8	8	8	2	2	2	8	8	8	2	2	2	8	8	8	36	31.1	36	31.942	2.4154e-40
3.62819	-0.814378	Q96T37;Q96T37-3;Q96T37-2;F5GZJ8;Q0VA89	Putative RNA-binding protein 15	RBM15	8.70799	8.49848	8.66952	9.45353	9.42071	9.44487	30	30	29	13	8	11	27	26	27	13	8	11	27	26	27	12	7	10	26	25	26	35.3	31.1	34.6	107.19	1.1095e-232
4.32804	-0.984957	Q99496;B3KRH1	E3 ubiquitin-protein ligase RING2	RNF2	8.68455	8.63115	8.51294	9.61752	9.57246	9.59352	13	13	10	9	10	10	13	13	13	9	10	10	13	13	13	7	7	7	10	10	10	44.3	31.1	35.1	37.655	4.3776e-184
1.95661	0.768334	Q9BPW8;H7C2U6;F8WCR5;C9JDV8	Protein NipSnap homolog 1	NIPSNAP1	8.23897	8.51292	8.44309	7.34886	7.67579	7.86534	5	5	5	5	2	5	1	1	1	5	2	5	1	1	1	5	2	5	1	1	1	25.4	31.1	25.4	33.31	7.7333e-74
3.64518	0.905207	Q9BQA1;B4DP38;H0Y711	Methylosome protein 50	WDR77	8.41152	8.37876	8.53432	7.52038	7.63649	7.45211	6	6	6	5	3	5	0	0	0	5	3	5	0	0	0	5	3	5	0	0	0	26	31.1	26	36.724	4.4263e-26
3.52918	0.907935	Q9BQG0-2;Q9BQG0;I3L1L3;E7EN09;I3L2H8;I3L311	Myb-binding protein 1A	MYBBP1A	9.44155	9.56334	9.44562	8.70643	8.52233	8.49795	39	39	39	35	33	32	13	11	13	35	33	32	13	11	13	35	33	32	13	11	13	32	31.1	32	149.37	0
6.1107	2.4135	Q9BTC8;F8W8M8;Q9BTC8-2	Metastasis-associated protein MTA3	MTA3	10.8472	10.7079	10.7369	8.37118	8.31643	8.36403	51	34	1	50	50	51	14	14	16	33	34	34	6	5	6	1	1	1	0	0	0	82.3	31.1	7.1	67.503	0
3.28894	0.980753	Q9BTK6	PAXIP1-associated protein 1	PA1	8.495	8.27437	8.31566	7.46658	7.42918	7.247	4	4	4	3	4	3	1	1	1	3	4	3	1	1	1	3	4	3	1	1	1	13.8	31.1	13.8	27.716	4.0218e-08
4.61412	0.592331	Q9BTT4	Mediator of RNA polymerase II transcription subunit 10	MED10	8.50192	8.49063	8.54253	7.91045	7.88736	7.96027	6	6	6	4	6	6	4	5	4	4	6	6	4	5	4	4	6	6	4	5	4	62.2	31.1	62.2	15.688	5.5401e-50
5.23387	-0.664007	Q9BU76;Q9BU76-4;Q9BU76-3;Q9BU76-2	Multiple myeloma tumor-associated protein 2	MMTAG2	7.67355	7.64554	7.66316	8.29988	8.36258	8.31182	4	4	4	2	2	2	4	4	4	2	2	2	4	4	4	2	2	2	4	4	4	17.9	31.1	17.9	29.411	1.1056e-22
1.49985	-0.604507	Q9BY89	Uncharacterized protein KIAA1671	KIAA1671	7.88421	7.93317	7.35239	8.30025	8.33696	8.34608	12	12	12	5	3	2	6	6	6	5	3	2	6	6	6	5	3	2	6	6	6	8.9	31.1	8.9	196.71	4.6666e-50
2.36515	0.773527	Q9BZK7;B7Z475;O60907;O60907-2;C9IYU9;Q9BQ87;F5H6C0;C9J7E1;C9J903;C9J3H2;C9JEC9;C9JBN1;C9JCK0;C9JY82;C9JTW8;C9JLJ1;C9JCW4	F-box-like/WD repeat-containing protein TBL1XR1	TBL1XR1	8.14501	7.99479	8.20564	7.33398	7.14297	7.5479	6	6	6	6	4	6	0	0	1	6	4	6	0	0	1	6	4	6	0	0	1	15.8	31.1	15.8	55.594	3.4553e-26
7.58416	2.79627	Q9C0K0	B-cell lymphoma/leukemia 11B	BCL11B	10.0636	10.1297	10.0972	7.31517	7.31032	7.27614	38	38	2	35	37	37	3	1	5	35	37	37	3	1	5	1	1	2	0	0	0	53.6	31.1	5.8	95.518	0
1.60427	-0.772121	Q9H0U9;B4DN10	Testis-specific Y-encoded-like protein 1	TSPYL1	7.61145	7.81342	7.08851	8.19451	8.34772	8.28751	6	6	6	0	0	0	4	6	4	0	0	0	4	6	4	0	0	0	4	6	4	15.3	31.1	15.3	49.192	2.3152e-13
2.33519	-0.92839	Q9H201;F6QWW5;E7EQK8;B4DIQ9;Q9H201-2;D6REL6;D6RFG3;D6RBR6	Epsin-3	EPN3	7.57397	7.63418	7.98334	8.83928	8.49277	8.64462	8	8	7	1	1	2	8	6	7	1	1	2	8	6	7	0	0	1	7	5	6	19.3	31.1	17.4	68.221	7.2927e-59
3.57786	-0.64332	Q9H307;Q9H307-2;G3V579;G3V5F0	Pinin	PNN	8.68235	8.59008	8.70646	9.37131	9.23487	9.30268	18	18	18	9	9	11	17	17	18	9	9	11	17	17	18	9	9	11	17	17	18	26.8	31.1	26.8	81.613	9.2768e-108
2.90676	0.79501	Q9H582;Q9H582-2;F5GWV4;F5H7T9	Zinc finger protein 644	ZNF644	8.1659	8.2529	8.30449	7.58913	7.46604	7.28309	8	8	8	6	6	7	0	0	0	6	6	7	0	0	0	6	6	7	0	0	0	8	31.1	8	149.56	5.3275e-35
1.96852	-0.636481	Q9H6R4;Q9H6R4-4;Q9H6R4-2;G8JLK7;Q9H6R4-3;F5H6M7	Nucleolar protein 6	NOL6	7.915	7.59756	8.0491	8.57987	8.44293	8.4483	11	11	11	5	2	4	11	10	8	5	2	4	11	10	8	5	2	4	11	10	8	13.1	31.1	13.1	127.59	8.505e-55
1.65066	0.634353	Q9H6W3;Q9H6W3-2	Lysine-specific demethylase NO66	NO66	8.43033	8.22484	8.27251	7.83962	7.34717	7.83785	10	10	10	5	7	10	2	1	2	5	7	10	2	1	2	5	7	10	2	1	2	20.6	31.1	20.6	71.085	6.6026e-20
4.65732	0.947606	Q9H7Z6;Q9H7Z6-2;H3BMX5	Histone acetyltransferase KAT8	KAT8	8.88794	8.85759	8.84156	7.84487	7.91847	7.98093	12	12	11	11	10	11	3	5	4	11	10	11	3	5	4	10	9	10	2	4	3	30.3	31.1	27.9	52.402	6.7068e-90
4.87826	1.26378	Q9H9B1;Q9H9B1-3;C9JD67;Q9H9B1-4;Q9H9B1-2	Histone-lysine N-methyltransferase EHMT1	EHMT1	8.37164	8.44595	8.46093	7.23906	7.14544	7.10268	9	9	9	5	5	8	1	1	1	5	5	8	1	1	1	5	5	8	1	1	1	9.8	31.1	9.8	141.46	1.7843e-31
3.72736	-0.696117	Q9HC52;C9J6K3;C9JM54;O95503;B0QXZ6	Chromobox protein homolog 8	CBX8	8.81682	8.7205	8.64328	9.3999	9.41669	9.45235	15	15	15	10	10	11	12	12	14	10	10	11	12	12	14	10	10	11	12	12	14	52.4	31.1	52.4	43.395	2.1601e-220
2.0633	-0.84286	Q9HCD5;Q5JY17	Nuclear receptor coactivator 5	NCOA5	7.61526	7.12791	7.48522	8.42883	8.0904	8.23774	4	4	4	0	0	0	3	4	4	0	0	0	3	4	4	0	0	0	3	4	4	9.2	31.1	9.2	65.536	3.0197e-49
3.82266	1.00689	Q9NPI1-2;Q9NPI1;I3L4V5	Bromodomain-containing protein 7	BRD7	8.79687	8.73318	8.76257	7.69739	7.8958	7.67875	12	12	12	12	10	11	4	3	2	12	10	11	4	3	2	12	10	11	4	3	2	30.1	31.1	30.1	74.266	6.7142e-179
2.69561	0.580371	Q9NPJ6;E9PDW1;Q5T911;B4DX67	Mediator of RNA polymerase II transcription subunit 4	MED4	8.8037	8.80539	8.70827	8.28946	8.04583	8.24095	10	10	10	9	9	10	5	5	6	9	9	10	5	5	6	9	9	10	5	5	6	43.3	31.1	43.3	29.745	2.3584e-65
3.83277	-0.860598	Q9NQ29;Q9NQ29-2;Q9NQ29-3;A8MYV2;B8ZZ10;B8ZZ09;F2Z322;F8WBC1;B8ZZ12;B8ZZ08	Putative RNA-binding protein Luc7-like 1	LUC7L	8.35795	8.19846	8.29587	9.2086	9.07207	9.15342	14	7	7	11	12	10	14	12	12	5	6	4	7	6	6	5	6	4	7	6	6	36.4	31.1	19.7	43.727	1.2019e-148
5.16101	0.69276	Q9NR30;Q9NR30-2;Q3SWU7	Nucleolar RNA helicase 2	DDX21	9.87578	9.91453	9.91049	9.24554	9.18512	9.19187	48	48	46	44	35	43	36	31	30	44	35	43	36	31	30	43	34	42	34	30	29	64	31.1	60.5	87.343	0
3.80371	0.732475	Q9NRL2;Q9NRL2-2;F5H239	Bromodomain adjacent to zinc finger domain protein 1A	BAZ1A	8.58429	8.62655	8.6946	7.82048	7.92907	7.95846	16	16	16	11	10	15	4	3	3	11	10	15	4	3	3	11	10	15	4	3	3	13.2	31.1	13.2	178.7	8.9768e-76
3.32337	0.71201	Q9NRY2;Q9NRY2-2	SOSS complex subunit C	INIP	8.2466	8.27094	8.17705	7.49587	7.42575	7.63693	3	3	3	2	2	3	1	2	1	2	2	3	1	2	1	2	2	3	1	2	1	52.9	31.1	52.9	11.425	2.3663e-28
3.66021	-1.15521	Q9NS56;Q9NS56-2	E3 ubiquitin-protein ligase Topors	TOPORS	7.08051	7.18265	7.38849	8.37769	8.37565	8.36393	7	7	7	0	0	0	7	6	5	0	0	0	7	6	5	0	0	0	7	6	5	8	31.1	8	119.2	3.9807e-27
4.05872	-0.551908	Q9NU22;Q5T795;REV__P21359;REV__P21359-2;REV__P21359-4;REV__P21359-5;REV__P21359-3	Midasin	MDN1	9.58552	9.5908	9.57129	10.0671	10.1631	10.1732	166	166	166	98	89	102	149	148	154	98	89	102	149	148	154	98	89	102	149	148	154	35.7	31.1	35.7	632.81	0
3.15736	-1.14496	Q9NV79;Q9NV79-2;Q9NV79-3;F8W9F3	Protein-L-isoaspartate O-methyltransferase domain-containing protein 2	PCMTD2	7.49094	7.57184	7.21844	8.47529	8.67169	8.56912	11	11	11	0	1	0	8	8	9	0	1	0	8	8	9	0	1	0	8	8	9	28.3	31.1	28.3	41.071	2.9586e-31
3.19099	0.625791	Q9NVC6;E7ET21;E9PM72;E9PKQ4;Q9NVC6-2;E9PJZ4	Mediator of RNA polymerase II transcription subunit 17	MED17	8.59992	8.76093	8.66429	8.11478	7.96339	8.06959	12	12	12	11	10	12	4	3	6	11	10	12	4	3	6	11	10	12	4	3	6	26.3	31.1	26.3	72.889	2.2335e-67
3.8382	0.509208	Q9NVM9;B4DNK1;H0YH12;F5H457;H0YI01;F5GZE7;F5H5W1;F8VRX9;H0YIA9;H7BXF9	Protein asunder homolog	Asun;ASUN	9.1294	9.01778	9.1066	8.55606	8.57357	8.59653	27	27	27	24	21	22	14	9	14	24	21	22	14	9	14	24	21	22	14	9	14	43.9	31.1	43.9	80.224	2.5423e-172
3.04889	0.767823	Q9NVR2;H0YBW3;H0YB36;H0YBH6;E5RJN5;E5RHN1;H0YC09	Integrator complex subunit 10	INTS10	8.67075	8.67681	8.67276	7.79396	7.84684	8.07606	17	17	17	13	12	15	6	7	6	13	12	15	6	7	6	13	12	15	6	7	6	24.5	31.1	24.5	82.235	4.6093e-77
3.17281	-0.479519	Q9NWB6;Q9NWB6-2;E7EUG0	Arginine and glutamate-rich protein 1	ARGLU1	9.22557	9.25246	9.30698	9.69094	9.70346	9.82917	12	12	12	9	9	11	12	10	11	9	9	11	12	10	11	9	9	11	12	10	11	33	31.1	33	33.216	1.3344e-34
2.07709	0.556245	Q9NX58;D6RDJ1	Cell growth-regulating nucleolar protein	LYAR	8.55628	8.71985	8.92597	8.16026	8.11581	8.25729	6	6	6	6	6	5	5	3	5	6	6	5	5	3	5	6	6	5	5	3	5	18.2	31.1	18.2	43.614	1.671e-52
2.879	-0.535724	Q9NXF1;Q9NXF1-2;E7ERG2;B7Z9D5	Testis-expressed sequence 10 protein	TEX10	9.47641	9.68731	9.55747	10.0608	10.1524	10.1152	39	39	39	33	30	33	37	37	38	33	30	33	37	37	38	33	30	33	37	37	38	47.1	31.1	47.1	105.67	0
2.49445	-0.430499	Q9NYF8;Q9NYF8-2;Q9NYF8-4;H0YF14	Bcl-2-associated transcription factor 1	BCLAF1	9.26961	9.16797	9.34594	9.77709	9.62736	9.67057	33	33	1	22	20	23	31	33	30	22	20	23	31	33	30	0	1	1	1	1	1	41.5	31.1	1.7	106.12	0
2.07615	0.9029	Q9NZI7;Q9NZI7-4;F8WEP8	Upstream-binding protein 1	UBP1	8.18684	8.04198	8.35729	7.21265	7.05915	7.60562	4	4	4	3	4	3	0	0	1	3	4	3	0	0	1	3	4	3	0	0	1	11.9	31.1	11.9	60.49	2.0747e-23
5.03461	-1.29036	Q9NZM3;Q9NZM3-2;Q9NZM3-3;Q9NZM3-4;C9JP63;E7EPJ2;F8W719;H7BZD4;H7C3E2;H0Y3G5;Q6J334;H0Y6W3;H7C0L8	Intersectin-2	ITSN2	9.02678	8.924	8.90983	10.2587	10.192	10.2811	71	70	65	33	29	33	69	65	68	32	28	32	68	64	67	28	24	28	63	59	62	39.6	31.1	37.7	193.46	0
2.12411	0.730594	Q9P086;I3L2Q0;I3L3E8	Mediator of RNA polymerase II transcription subunit 11	MED11	8.00052	8.21827	8.07383	7.40524	7.57317	7.12243	3	3	3	3	3	3	1	0	0	3	3	3	1	0	0	3	3	3	1	0	0	41.9	31.1	41.9	13.129	2.0249e-258
1.89334	-0.978575	Q9P2E9;Q9P2E9-2;Q9P2E9-3;F8W7S5;Q8N4C6-7;Q8N4C6-10;Q8N4C6-5;Q8N4C6;Q8N4C6-2;Q8N4C6-9;C9J066;Q8N4C6-4;E9PN67;H0YEL6;H9KV85;H0YDJ4;Q8N4C6-11;F8W6D3;Q8N4C6-6;A2A2S5	Ribosome-binding protein 1	RRBP1	8.05319	7.30331	7.88596	8.76635	8.6922	8.71964	16	16	16	2	1	3	14	15	14	2	1	3	14	15	14	2	1	3	14	15	14	14	31.1	14	152.47	4.8958e-96
3.45405	1.62467	Q9P2N6-3;Q9P2N6;Q9P2N6-4;Q9P2N6-5;Q9P2N6-6;Q9P2N6-2;B4E1W4;E7EU88;F8W894;Q9P2N6-8;C9J491;Q9P2N6-7;F8WD76;C9J5A4;C9JF16;F8WB58;F8WEN2	KAT8 regulatory NSL complex subunit 3	KANSL3	9.05381	8.96542	9.00299	7.62556	7.13481	7.38784	21	21	21	17	18	16	0	2	1	17	18	16	0	2	1	17	18	16	0	2	1	31.7	31.1	31.7	93.169	4.7495e-131
2.21748	-1.05925	Q9P2R6;B1AKN3;Q9P2R6-2;H7BYW9;H0Y975;P54259;H0Y2L6	Arginine-glutamic acid dipeptide repeats protein	RERE	7.87115	7.34666	7.99586	8.80697	8.76426	8.82018	13	13	13	3	0	2	11	12	13	3	0	2	11	12	13	3	0	2	11	12	13	11.4	31.1	11.4	172.42	5.3518e-76
5.42088	2.24232	Q9P2Y4;G3V2Q8;G3V3F2;G3V4M7;G3V2E3;G3V2W3;G3V4T1;H0YJZ2;G3V452	Zinc finger protein 219	ZNF219	9.64703	9.70333	9.66261	7.39916	7.34082	7.54603	32	32	32	29	28	30	1	1	1	29	28	30	1	1	1	29	28	30	1	1	1	66.1	31.1	66.1	76.876	0
6.43545	2.58852	Q9UBB5;Q9UBB5-3	Methyl-CpG-binding domain protein 2	MBD2	11.3008	11.327	11.2687	8.69543	8.78063	8.6548	28	28	25	28	27	28	10	8	11	28	27	28	10	8	11	25	24	25	8	6	8	65.7	31.1	61.1	43.254	0
4.87572	-1.14597	Q9UBC2-2;Q9UBC2;A2RRF3	Epidermal growth factor receptor substrate 15-like 1	EPS15L1	9.35338	9.32476	9.20876	10.4449	10.4349	10.445	64	64	64	38	35	37	60	60	62	38	35	37	60	60	62	38	35	37	60	60	62	73.5	31.1	73.5	99.605	0
3.1052	-0.437147	Q9UBL3;Q9UBL3-3;F5H8F7;Q9UBL3-2;H0YBF6;H0YAQ0;E5RFH5	Set1/Ash2 histone methyltransferase complex subunit ASH2	ASH2L	9.80434	9.83806	9.73932	10.1581	10.285	10.2501	34	34	34	25	20	24	28	34	31	25	20	24	28	34	31	25	20	24	28	34	31	53.8	31.1	53.8	68.722	0
3.22192	0.920711	Q9UER7;Q9UER7-2;F5H082;Q4VX54;Q5STR5	Death domain-associated protein 6	DAXX	8.33135	8.24326	8.17762	7.20441	7.30055	7.48514	7	7	7	6	2	5	1	3	2	6	2	5	1	3	2	6	2	5	1	3	2	13.4	31.1	13.4	81.372	2.3062e-63
6.04	3.19905	Q9UHF7-2;Q9UHF7-3;Q9UHF7;E5RFF3;E5RJ97;H0YC29;H0YAV4;F8W8T0;E7EVN4;C9J6L7	Zinc finger transcription factor Trps1	TRPS1	11.1553	11.1626	11.1527	7.83478	8.04391	7.99481	98	98	98	92	92	91	8	12	11	92	92	91	8	12	11	92	92	91	8	12	11	72.3	31.1	72.3	143.02	0
4.80202	1.45401	Q9UID6;C9IZP0;C9J3R1	Zinc finger protein 639	ZNF639	9.43161	9.44689	9.36616	8.0461	7.86301	7.97352	10	10	10	9	9	10	3	4	6	9	9	10	3	4	6	9	9	10	3	4	6	26.4	31.1	26.4	56.054	8.6462e-187
6.76148	0.951729	Q9UKN8;F2Z356	General transcription factor 3C polypeptide 4	GTF3C4	9.62105	9.61089	9.60859	8.65504	8.68475	8.64556	42	42	42	34	39	36	15	15	13	34	39	36	15	15	13	34	39	36	15	15	13	62.2	31.1	62.2	91.981	0
2.51342	1.16418	Q9UKY1;H0YB50	Zinc fingers and homeoboxes protein 1	ZHX1	8.48707	8.45442	8.19734	7.35073	6.90193	7.39363	9	9	9	6	7	6	0	0	0	6	7	6	0	0	0	6	7	6	0	0	0	13.1	31.1	13.1	98.096	3.1029e-77
2.51089	2.36333	Q9ULL5-3;Q9ULL5;A6NFN6;Q9ULL5-2	Proline-rich protein 12	PRR12	9.95458	10.0234	9.88605	7.38746	7.08102	8.30552	50	50	50	48	46	48	0	1	2	48	46	48	0	1	2	48	46	48	0	1	2	34.7	31.1	34.7	211.04	0
1.91877	0.456793	Q9UPS6	Histone-lysine N-methyltransferase SETD1B	SETD1B	7.64442	7.955	7.64441	7.27763	7.32303	7.27279	2	2	2	0	0	0	2	2	2	0	0	0	2	2	2	0	0	0	2	2	2	2.3	31.1	2.3	208.73	7.3433e-07
5.05922	-0.763416	Q9UQ35;F5GWZ7;Q9UQ35-2;I3L2L6;I3L4D8;Q9UQ39;I3L182;Q9UQ35-3;I3L1I8;I3L0N7;I3L1C0;I3L3Q8;E7EU37;I3L4U6	Serine/arginine repetitive matrix protein 2	SRRM2	9.7474	9.78723	9.77304	10.5677	10.487	10.5432	85	85	85	56	46	59	83	80	79	56	46	59	83	80	79	56	46	59	83	80	79	35.3	31.1	35.3	299.61	0
2.51305	-0.497321	Q9UQ88;P21127;P21127-2;P21127-3;Q9UQ88-2;Q5QPR3;Q9UQ88-3;P21127-8;Q9UQ88-4;P21127-9;Q5QPR4;P21127-6;P21127-10;P21127-5;P21127-4;P21127-12;Q9UQ88-10;Q9UQ88-5;Q9UQ88-9;E7ESP2;Q9UQ88-8;Q13882;G8JLH1;E9PFJ2;Q5QPQ9	Cyclin-dependent kinase 11A;Cyclin-dependent kinase 11B	CDK11A;CDK11B;CDC2L2	8.91695	8.7976	8.99564	9.50461	9.33868	9.35887	20	20	20	15	13	13	20	19	19	15	13	13	20	19	19	15	13	13	20	19	19	24	31.1	24	91.361	1.8851e-123
4.94027	1.20984	Q9UQR1;F5H173;G5E9X2;Q6PJ98;C9J6Y6;C9K0U4;C9JRX0	Zinc finger protein 148	ZNF148	9.18207	9.27212	9.17519	8.02098	7.93612	8.04277	19	19	19	17	17	16	6	5	7	17	17	16	6	5	7	17	17	16	6	5	7	32.1	31.1	32.1	88.975	0
2.91979	0.826383	Q9Y2Q9;H7C5V3;H0YAT2;F5H0B0;E5RFH3;E5RK86;E5RGC7;H0YC42;E5RFT8	28S ribosomal protein S28, mitochondrial	MRPS28	8.39719	8.16086	8.41254	7.59783	7.50094	7.39268	5	5	5	5	5	5	0	0	0	5	5	5	0	0	0	5	5	5	0	0	0	27.8	31.1	27.8	20.843	4.5334e-17
0.976345	0.6155	Q9Y2R9	28S ribosomal protein S7, mitochondrial	MRPS7	7.76444	8.3108	7.86205	7.75614	7.41498	6.91968	4	4	4	3	3	3	1	1	1	3	3	3	1	1	1	3	3	3	1	1	1	21.9	31.1	21.9	28.134	1.7173e-33
1.4296	0.609843	Q9Y2S7	Polymerase delta-interacting protein 2	POLDIP2	7.97632	8.00924	7.86402	7.69973	7.0364	7.28392	5	5	5	5	5	5	0	0	0	5	5	5	0	0	0	5	5	5	0	0	0	17.4	31.1	17.4	42.033	4.4958e-14
2.81172	-0.449244	Q9Y2W1	Thyroid hormone receptor-associated protein 3	THRAP3	9.09426	8.97339	9.14101	9.57954	9.49065	9.4862	28	27	27	20	16	22	23	24	25	19	15	21	22	23	24	19	15	21	22	23	24	25.7	31.1	25.7	108.66	3.297e-254
3.05854	0.735395	Q9Y399;Q5T8A0	28S ribosomal protein S2, mitochondrial	MRPS2	8.00698	8.15158	7.97638	7.23005	7.2663	7.4324	5	5	5	4	5	3	0	0	0	4	5	3	0	0	0	4	5	3	0	0	0	14.5	31.1	14.5	33.249	3.2424e-12
3.10656	1.05421	Q9Y3D9	28S ribosomal protein S23, mitochondrial	MRPS23	8.59121	8.55483	8.48586	7.54168	7.27755	7.65006	8	8	8	7	7	8	1	0	0	7	7	8	1	0	0	7	7	8	1	0	0	36.8	31.1	36.8	21.77	1.8366e-26
4.51023	-1.24437	Q9Y3U8	60S ribosomal protein L36	RPL36	7.38861	7.44716	7.25985	8.57439	8.60462	8.64973	3	3	3	2	1	1	3	2	2	2	1	1	3	2	2	2	1	1	3	2	2	28.6	31.1	28.6	12.254	1.1731e-06
1.77877	0.832255	Q9Y4A0	Jerky protein homolog-like	JRKL	8.14947	8.15461	8.05065	6.87143	7.48949	7.49704	5	5	4	4	4	4	0	0	0	4	4	4	0	0	0	3	3	3	0	0	0	12.6	31.1	11.3	59.911	2.4951e-28
4.08443	-0.68771	Q9Y4W2;Q9Y4W2-2;Q9Y4W2-3;Q9Y4W2-4	Ribosomal biogenesis protein LAS1L	LAS1L	9.59057	9.52023	9.56534	10.1799	10.3067	10.2526	36	36	36	29	27	29	35	33	33	29	27	29	35	33	33	29	27	29	35	33	33	58.2	31.1	58.2	83.064	0
5.98184	0.926068	Q9Y5Q8;Q9Y5Q8-3;H7BY84;Q9Y5Q8-2;Q5T7U1;H9KV68;Q5T7U4;C9J393;Q5T7U0;H0Y3Y0;H0Y5D2	General transcription factor 3C polypeptide 5	GTF3C5	9.54573	9.55786	9.53523	8.62276	8.6496	8.58825	32	32	32	30	30	30	12	11	14	30	30	30	12	11	14	30	30	30	12	11	14	59.3	31.1	59.3	59.57	2.6547e-235
4.84537	0.826492	Q9Y5Q9;Q9Y5Q9-2;H7C0C0;H7C143;H0YFI7;F8WC64	General transcription factor 3C polypeptide 3	GTF3C3	9.41224	9.39162	9.42771	8.64036	8.57755	8.53419	23	23	23	22	21	22	8	7	8	22	21	22	8	7	8	22	21	22	8	7	8	34	31.1	34	101.27	0
1.7592	0.914098	Q9Y676;B4DFG6;Q5STN0	28S ribosomal protein S18b, mitochondrial	MRPS18B	8.3108	8.39527	8.40002	7.71433	7.65782	6.99165	4	4	4	3	4	4	0	0	0	3	4	4	0	0	0	3	4	4	0	0	0	22.9	31.1	22.9	29.395	9.1247e-25
4.28251	1.33353	Q9Y6H1;Q5T1J5	Coiled-coil-helix-coiled-coil-helix domain-containing protein 2, mitochondrial;Putative coiled-coil-helix-coiled-coil-helix domain-containing protein CHCHD2P9, mitochondrial	CHCHD2;CHCHD2P9	8.80997	8.88825	8.87656	7.58027	7.38837	7.60556	3	3	3	3	3	3	0	0	0	3	3	3	0	0	0	3	3	3	0	0	0	33.8	31.1	33.8	15.512	5.5949e-42
3.3684	-1.57368	Q9Y6I3-1;Q9Y6I3;Q9Y6I3-3;B4DU91;D6RBI9;D6R907	Epsin-1	EPN1	7.28694	7.16327	6.85712	8.72441	8.53424	8.76973	8	7	7	2	2	2	8	7	7	1	1	1	7	6	6	1	1	1	7	6	6	20.8	31.1	19	69.039	8.6054e-82
3.92172	1.23069	Q9Y6X8;H0YKA3	Zinc fingers and homeoboxes protein 2	ZHX2	8.47996	8.68256	8.5041	7.39592	7.22171	7.35694	13	13	12	10	9	12	0	0	0	10	9	12	0	0	0	9	9	11	0	0	0	17.7	31.1	16.6	92.306	1.9535e-54
1.13978	0.208032	A4D212;Q8N201;H7C582	Integrator complex subunit 1	DKFZP586J0619;INTS1	8.71363	8.51729	8.67478	8.33039	8.41031	8.5409	24	24	24	12	14	17	10	9	13	12	14	17	10	9	13	12	14	17	10	9	13	12.1	31.1	12.1	265.75	1.0657e-103
1.0209	-0.467014	O43708;G3V5T0;G3V267;A6NED0;G3V4T6;O43708-2;G3V3B9	Maleylacetoacetate isomerase	GSTZ1	7.59779	7.62367	7.18847	7.76579	8.26083	7.78435	3	3	3	2	1	2	2	2	2	2	1	2	2	2	2	2	1	2	2	2	2	20.4	31.1	20.4	24.212	1.8936e-23
2.41821	-0.135124	P14866;A6NIT8;B4DPK8;B4DVF8	Heterogeneous nuclear ribonucleoprotein L	HNRNPL	9.39463	9.34895	9.41384	9.53323	9.49795	9.53161	16	16	15	15	15	15	16	15	16	15	15	15	16	15	16	14	14	14	15	14	15	40.9	31.1	39.7	64.132	9.5005e-244
0.525727	-0.139716	O43447;C9JQD4;A6NNE7;H0YEL5	Peptidyl-prolyl cis-trans isomerase H;Peptidyl-prolyl cis-trans isomerase	PPIH	8.4136	8.15324	8.54871	8.52375	8.48359	8.52736	6	6	6	5	5	4	5	4	6	5	5	4	5	4	6	5	5	4	5	4	6	51.4	31.1	51.4	19.208	9.5215e-19
2.64777	0.323475	P25705;A8K092	ATP synthase subunit alpha, mitochondrial;ATP synthase subunit alpha	ATP5A1	8.53373	8.65716	8.51324	8.22102	8.26076	8.25193	12	12	12	11	10	10	8	8	7	11	10	10	8	8	7	11	10	10	8	8	7	25.9	31.1	25.9	59.75	2.4306e-60
0.168929	-0.0856682	A8MW61;O43660;O43660-2;D6RA26;B7Z982;H0YA24;H0YAA2	Pleiotropic regulator 1	PLRG1	8.10288	8.02951	8.45959	8.55383	8.19285	8.1023	7	7	7	5	4	6	3	2	2	5	4	6	3	2	2	5	4	6	3	2	2	16.3	31.1	16.3	57.181	5.2894e-114
1.60981	-0.277285	A8MWD9;P62308;C9JVQ0;F5H5R7;F5H013;Q49AN9	Small nuclear ribonucleoprotein G-like protein;Small nuclear ribonucleoprotein G	SNRPG	8.49995	8.63796	8.71383	8.83422	8.86003	8.98935	5	5	5	5	5	5	4	4	5	5	5	5	4	4	5	5	5	5	4	4	5	36.8	31.1	36.8	8.544	9.1238e-26
0.884028	0.0694774	A8MXP9;P43243;D6REM6;D6R991;H0Y8T4;P43243-2;B3KM87;Q68E03;D6RIA2;D6RE02;D6RBI2;D6RBK5;D6R8Z5;D6RAY2;D6RAM9;D6REK4;D6RCM3;D6RBS2;D6R9F3;D6RB45	Matrin-3	MATR3	9.0235	9.13383	9.02645	8.98318	8.99224	8.99992	26	26	26	17	16	19	17	17	20	17	16	19	17	17	20	17	16	19	17	17	20	34.6	31.1	34.6	99.966	1.4667e-157
0.734322	-0.232739	B1AHD1;P55769	NHP2-like protein 1	NHP2L1	8.70184	8.47653	8.95478	9.026	8.93408	8.87128	5	5	5	5	4	4	5	5	5	5	4	4	5	5	5	5	4	4	5	5	5	39.4	31.1	39.4	14.627	2.361e-46
1.99839	0.167343	P07910;G3V2Q1;B2R603;P07910-2;G3V4C1;B4DY08;G3V4W0;G3V576;P07910-4;G3V575;G3V555;B4DSU6;G3V251;G3V3K6;G3V5X6;O60812;P07910-3;G3V4M8;G3V2H6;G3V2D6;G8JL89;G3V5V7;Q569J8;G3V129;Q86SE5;B3KT61;E5RG71	Heterogeneous nuclear ribonucleoproteins C1/C2;Heterogeneous nuclear ribonucleoprotein C-like 1	HNRNPC;HNRNPCL1	9.15324	9.08479	9.13644	8.93056	8.9245	9.01737	11	11	11	9	8	10	9	9	9	9	8	10	9	9	9	9	8	10	9	9	9	32.4	31.1	32.4	33.67	3.968e-65
0.194644	0.098338	Q9P2I0;B3KMI0;H0YJF4	Cleavage and polyadenylation specificity factor subunit 2	CPSF2	7.51996	7.93994	7.46861	7.7871	7.46599	7.38041	7	7	7	2	2	3	4	2	3	2	2	3	4	2	3	2	2	3	4	2	3	10.6	31.1	10.6	88.486	3.2667e-29
1.86289	-0.434063	P46777;B3KTM6;Q5T7N0	60S ribosomal protein L5	RPL5	8.24137	7.99914	8.20347	8.62319	8.67905	8.44394	8	8	8	4	4	5	5	6	6	4	4	5	5	6	6	4	4	5	5	6	6	34.3	31.1	34.3	34.362	2.4048e-20
0.621205	0.230106	P35659;B4DFG0;P35659-2;D6RDA2;D6R9L5;H0Y8X0;H0Y993	Protein DEK	DEK	7.88944	7.76032	7.73202	7.27848	7.82937	7.58362	5	5	5	2	3	3	2	2	2	2	3	3	2	2	2	2	3	3	2	2	2	14.7	31.1	14.7	42.674	7.3576e-16
2.27321	-0.277109	P78347;B4DH52;P78347-3;P78347-4;P78347-2;Q6EKJ0;Q86UP8;Q86UP8-3;G8JLD9;Q86U51;H7BYM4	General transcription factor II-I	GTF2I	7.93355	7.85536	7.87505	8.07679	8.19855	8.21995	4	4	4	2	2	3	3	3	3	2	2	3	3	3	3	2	2	3	3	3	3	5.7	31.1	5.7	112.42	4.671e-35
0.957421	-0.247258	P62318;B4DJP7	Small nuclear ribonucleoprotein Sm D3	SNRPD3	8.93098	8.67727	9.06183	9.22386	9.09475	9.09325	5	5	5	4	4	4	5	4	3	4	4	4	5	4	3	4	4	4	5	4	3	38.9	31.1	38.9	13.916	9.8996e-62
1.66316	-0.234936	Q15029;B4DK30;P13639;B4DPU3	116 kDa U5 small nuclear ribonucleoprotein component	EFTUD2	9.57976	9.51101	9.71795	9.86789	9.84783	9.79781	51	51	51	39	35	41	50	44	45	39	35	41	50	44	45	39	35	41	50	44	45	54.5	31.1	54.5	109.43	0
0.592264	-0.158871	P04843;F5H6I5;B7Z4L4;B4DNJ5	Dolichyl-diphosphooligosaccharide--protein glycosyltransferase subunit 1	RPN1	7.14445	7.50772	7.44182	7.4942	7.60899	7.46742	4	4	4	1	2	1	3	2	3	1	2	1	3	2	3	1	2	1	3	2	3	8.6	31.1	8.6	68.569	1.2537e-13
1.79626	0.177	B4DR52;Q5QNW6-2;O60814;P57053;P58876;P62807;Q5QNW6;Q93079;Q99877;Q99879;Q99880;P06899;P23527;P33778;Q16778;Q96A08;Q8N257	Histone H2B;Histone H2B type 1-K;Histone H2B type F-S;Histone H2B type 1-D;Histone H2B type 1-C/E/F/G/I;Histone H2B type 2-F;Histone H2B type 1-H;Histone H2B type 1-N;Histone H2B type 1-M;Histone H2B type 1-L;Histone H2B type 1-J;Histone H2B type 1-O;Histone H2B type 1-B;Histone H2B type 2-E;Histone H2B type 1-A;Histone H2B type 3-B	HIST2H2BF;HIST1H2BK;H2BFS;HIST1H2BD;HIST1H2BC;HIST1H2BH;HIST1H2BN;HIST1H2BM;HIST1H2BL;HIST1H2BJ;HIST1H2BO;HIST1H2BB;HIST2H2BE;HIST1H2BA;HIST3H2BB	8.96772	8.92953	8.91516	8.79204	8.81069	8.67867	6	6	6	5	3	5	4	3	4	5	3	5	4	3	4	5	3	5	4	3	4	31.3	31.1	31.3	18.041	1.3569e-45
0.282051	-0.0350291	H3BPE7;P35637;P35637-2;B4DR70	RNA-binding protein FUS	FUS	9.27305	9.39275	9.30346	9.3118	9.42628	9.33626	8	8	6	8	6	8	8	8	8	8	6	8	8	8	8	6	5	6	6	6	6	16.5	31.1	16.5	53.496	5.8611e-211
1.34152	0.177577	Q6P1J9;B4DV47	Parafibromin	CDC73	7.51097	7.40865	7.57543	7.24556	7.34488	7.37188	4	4	4	2	2	2	1	3	3	2	2	2	1	3	3	2	2	2	1	3	3	7	31.1	7	60.576	5.282e-08
3.80455	0.385641	Q9H6A0;Q9H6A0-2;B4DWL2	DENN domain-containing protein 2D	DENND2D	7.76124	7.807	7.80562	7.36004	7.43756	7.41934	2	2	2	2	2	2	0	0	0	2	2	2	0	0	0	2	2	2	0	0	0	4.7	31.1	4.7	53.671	9.8498e-09
0.927632	-0.283456	Q15366-2;Q15366;Q15366-3;Q15366-5;Q15366-4;B4DXP5;F8VZX2;G3V0E8;H3BRU6;B4DLC0;B4DRD7;F8VRG9;F8VXH9;F8W0G4;P57721;P57721-4;E9PFP8;P57721-5;P57721-3;P57721-2;F8VWQ4;F8W1G6;H9KV40;F8VRH0;F8VTZ0;P57723;E7EST1;P57723-2;C9J0A4;H3BSS4;C9JZY3;C9JTY5;H3BND9;C9J5V4;C9JSA6;C9J7A9;C9IZV9;F8WC71;C9K0A2;H3BSP4	Poly(rC)-binding protein 2;Poly(rC)-binding protein 3	PCBP2;PCBP3	7.87472	7.63012	8.10168	8.2383	8.10568	8.11291	7	4	4	5	4	5	6	5	6	3	1	2	3	3	3	3	1	2	3	3	3	25.4	31.1	14.8	38.651	2.6931e-77
2.29892	0.217349	P55084;B4E2W0;F5GZQ3;B5MD38;C9JE81;C9JEY0;C9K0M0	Trifunctional enzyme subunit beta, mitochondrial;3-ketoacyl-CoA thiolase	HADHB	9.20804	9.13402	9.18551	8.91332	8.94155	9.02065	20	20	20	17	16	19	14	14	15	17	16	19	14	14	15	17	16	19	14	14	15	54.4	31.1	54.4	51.294	8.4652e-102
2.07225	0.101858	B7WPE2;Q32P44;Q32P44-2;H0Y3M3;G3V1D0;G3V195;H7C355;Q32P44-3;E9PSB4;E9PJV5;C9J6V3	Echinoderm microtubule-associated protein-like 3	EML3	9.68345	9.68978	9.6865	9.54286	9.60892	9.60238	33	33	33	28	26	28	30	28	26	28	26	28	30	28	26	28	26	28	30	28	26	45.4	31.1	45.4	95.283	0
2.13316	-0.256363	B7Z4C8;P62899-2;P62899;P62899-3;B7Z4E3;C9JU56;H7C2W9;B8ZZK4	60S ribosomal protein L31	RPL31	8.19882	8.26968	8.16794	8.51968	8.49881	8.38703	3	3	3	2	2	2	3	2	3	2	2	2	3	2	3	2	2	2	3	2	3	24.6	31.1	24.6	15.118	4.9315e-14
0.441635	0.049277	Q93009;B7Z815;F5H8E5;H3BND8;B7Z7T5;F5H2X1;H3BQD1;H3BRA2;H3BTM1;H3BUV0	Ubiquitin carboxyl-terminal hydrolase 7;Ubiquitin carboxyl-terminal hydrolase	USP7	7.97153	8.1274	8.03771	7.96472	8.008	8.01607	6	6	6	4	4	5	5	4	5	4	4	5	5	4	5	4	4	5	5	4	5	6.2	31.1	6.2	128.3	1.4763e-31
0.819119	0.120679	P55317;B7ZAP5;P55318	Hepatocyte nuclear factor 3-alpha;Hepatocyte nuclear factor 3-gamma	FOXA1;FOXA3	8.3181	8.40014	8.22526	8.2809	8.12532	8.17525	2	2	2	2	2	2	2	2	2	2	2	2	2	2	2	2	2	2	2	2	2	5.9	31.1	5.9	49.147	9.0391e-18
4.04958	0.338277	Q7Z3K3;B7ZBY5;Q7Z3K3-3;Q7Z3K3-2;E9PM80;Q7Z3K3-5;F5H8H4;H0YCT3	Pogo transposable element with ZNF domain	POGZ	8.0117	8.04941	8.02276	7.7222	7.68653	7.66031	5	5	5	5	5	4	0	0	0	5	5	4	0	0	0	5	5	4	0	0	0	4.7	31.1	4.7	155.34	2.1725e-08
0.972883	-0.345579	B9A064;P0CG04	Immunoglobulin lambda-like polypeptide 5;Ig lambda-1 chain C regions	IGLL5;IGLC1	8.89265	8.97736	8.56914	9.22521	9.30797	8.94271	6	6	3	4	5	4	6	5	6	4	5	4	6	5	6	1	2	1	3	3	3	40.7	31.1	17.3	23.063	7.8381e-116
0.0599642	0.0107091	Q92925;B9EGA3;Q92925-3;Q92925-2	SWI/SNF-related matrix-associated actin-dependent regulator of chromatin subfamily D member 2	SMARCD2	9.84506	9.8309	9.75028	9.7421	9.74519	9.90683	29	29	26	27	25	26	25	25	25	27	25	26	25	25	25	24	22	23	22	22	22	57.4	31.1	51.6	58.92	0
2.56029	0.209227	P30876;C9J2Y9;C9J4M6	DNA-directed RNA polymerase II subunit RPB2;DNA-directed RNA polymerase	POLR2B	9.11317	9.16717	9.19623	8.94497	8.91682	8.98711	28	28	28	23	22	23	20	14	21	23	22	23	20	14	21	23	22	23	20	14	21	29	31.1	29	133.9	3.9401e-232
1.99092	-0.404061	P62937;C9J5S7;F8WE65;B4DM82;Q567Q0	Peptidyl-prolyl cis-trans isomerase A;Peptidyl-prolyl cis-trans isomerase	PPIA	7.54598	7.25875	7.35831	7.79727	7.83471	7.74324	2	2	2	1	1	1	2	2	2	1	1	1	2	2	2	1	1	1	2	2	2	16.4	31.1	16.4	18.012	4.7633e-07
2.66129	-0.41955	P08865;C9J9K3;A6NE09;C9JQR9	40S ribosomal protein SA	RPSA;RPSAP58	8.82103	8.94327	9.01611	9.33169	9.38317	9.3242	14	14	14	12	9	12	14	14	14	12	9	12	14	14	14	12	9	12	14	14	14	63.4	31.1	63.4	32.854	5.5231e-289
2.76672	-0.31386	Q16629;C9JAB2;G5E9M3;Q16629-2;Q16629-3;F8WEA1	Serine/arginine-rich splicing factor 7	SRSF7	9.14956	9.26098	9.18653	9.51489	9.46645	9.5573	12	12	11	9	10	11	10	9	11	9	10	11	10	9	11	8	9	10	9	8	10	38.2	31.1	38.2	27.366	4.4624e-149
0.61616	0.335653	G5E9M5;Q12906;C9JFV5;Q12906-3;Q12906-6;Q12906-2;Q12906-4;Q12906-5;B4DFG4;Q96SI9;Q96SI9-2	Interleukin enhancer-binding factor 3	ILF3	7.74257	8.1322	7.91069	7.39068	7.36113	8.0267	6	6	6	5	4	4	2	3	3	5	4	4	2	3	3	5	4	4	2	3	3	8.5	31.1	8.5	95.807	3.3507e-25
0.859282	-0.42607	E9PB02;P78346;C9JJX7;Q5VU10	Ribonuclease P protein subunit p30	RPP30;RP11-320F15.1	7.19192	7.73558	7.07633	7.87677	7.86198	7.54329	3	3	3	2	1	1	2	2	2	2	1	1	2	2	2	2	1	1	2	2	2	8.4	31.1	8.4	35.564	8.8089e-07
0.0806263	-0.0214987	O95777;C9JNV3;F2Z2Y6;C9JIZ0	N-alpha-acetyltransferase 38, NatC auxiliary subunit	NAA38	8.0917	7.79433	8.05542	8.00531	8.01653	7.98411	3	3	3	2	2	2	3	2	2	2	2	2	3	2	2	2	2	2	3	2	2	34.4	31.1	34.4	10.403	7.6079e-20
2.33364	-0.387685	P83731;C9JNW5;C9JXB8	60S ribosomal protein L24	RPL24	7.91736	8.12946	8.06595	8.46333	8.43576	8.37674	5	5	5	2	3	2	4	3	3	2	3	2	4	3	3	2	3	2	4	3	3	26.8	31.1	26.8	17.779	3.2154e-19
0.453399	-0.0667299	P40938;C9JU95	Replication factor C subunit 3	RFC3	8.66637	8.48068	8.66516	8.64186	8.6895	8.68103	11	11	11	10	11	10	10	10	10	10	11	10	10	10	10	10	11	10	10	10	10	43	31.1	43	40.556	1.4728e-173
1.09504	-0.106515	Q9BQE9;C9JWD3;Q9BQE9-2	B-cell CLL/lymphoma 7 protein family member B	BCL7B	8.56711	8.59597	8.62602	8.68527	8.63976	8.78362	3	3	1	3	3	3	3	2	2	3	3	3	3	2	2	1	1	1	1	0	0	20.8	31.1	11.9	22.195	2.6518e-34
0.487668	-0.0543013	Q99729-2;D6RBZ0;Q99729-3;D6RD18;D6R9P3;Q99729;Q99729-4	Heterogeneous nuclear ribonucleoprotein A/B	HNRNPAB	8.76043	8.67723	8.75856	8.76289	8.73194	8.86429	7	7	7	6	6	6	5	4	6	6	6	6	5	4	6	6	6	6	5	4	6	21.4	31.1	21.4	35.967	7.6676e-62
0.750814	-0.148694	P32969;D6RAN4;H0Y9V9;E7ESE0;B4E1M5;H0Y9R4	60S ribosomal protein L9	RPL9	8.24137	7.94964	8.11853	8.31328	8.24457	8.19778	4	4	4	2	2	3	4	4	4	2	2	3	4	4	4	2	2	3	4	4	4	19.3	31.1	19.3	21.863	1.3278e-25
0.415182	0.130199	Q16594;D6RIE8;D6RIV9;D6RGK3;D6RIY1;Q9HBM6;D6RHW1	Transcription initiation factor TFIID subunit 9;Transcription initiation factor TFIID subunit 9B	TAF9;TAF9B	7.65001	7.34672	7.33945	7.31101	7.46557	7.16901	2	2	2	2	2	2	0	0	1	2	2	2	0	0	1	2	2	2	0	0	1	8.7	31.1	8.7	28.974	0.00015598
0.609813	0.381596	Q86UE4;E5RJU9;H0YB56	Protein LYRIC	MTDH	7.947	8.02841	8.06703	7.78533	8.01995	7.09238	4	4	4	2	2	4	2	3	2	2	2	4	2	3	2	2	2	4	2	3	2	8.6	31.1	8.6	63.836	1.1576e-17
0.879449	0.32273	P51398;E7EM60;P51398-2	28S ribosomal protein S29, mitochondrial	DAP3	7.98338	8.13062	7.67227	7.81302	7.47552	7.52955	5	5	5	3	5	3	0	0	0	3	5	3	0	0	0	3	5	3	0	0	0	19.8	31.1	19.8	45.566	6.5669e-68
1.06603	-0.313172	Q08170;E7EMJ8;F6T1J1	Serine/arginine-rich splicing factor 4	SRSF4	7.36043	7.73382	7.35683	7.74186	7.73495	7.91377	6	2	2	5	4	5	6	6	6	1	0	1	2	2	2	1	0	1	2	2	2	11.3	31.1	4.3	56.678	2.8056e-21
1.48752	0.23719	Q15528;Q15528-2;Q5T8T8;E7EN96;Q5T8T7;E9PGW7	Mediator of RNA polymerase II transcription subunit 22	MED22	7.94802	7.76111	7.81377	7.69313	7.52611	7.59209	2	2	2	2	2	2	2	2	2	2	2	2	2	2	2	2	2	2	2	2	2	10	31.1	10	22.22	6.4258e-07
0.360894	-0.261268	F5H7W8;Q96C57;E7ENF1;F6TFQ5;H0YGK4;F5H3K2;G5EA44;H0YF83;F5H8B7	Uncharacterized protein C12orf43	C12orf43	7.83121	7.08591	7.90324	8.16953	7.73899	7.69564	5	5	5	4	1	5	4	3	2	4	1	5	4	3	2	4	1	5	4	3	2	28.9	31.1	28.9	28.637	2.0257e-18
1.93883	-0.320993	P14678-3;E7ENP4;P14678;P14678-2;B3KVR1;P63162;A8MT02	Small nuclear ribonucleoprotein-associated proteins B and B;Small nuclear ribonucleoprotein-associated protein;Small nuclear ribonucleoprotein-associated protein N	SNRPB;SNRPN	8.98869	9.05246	9.08796	9.49703	9.2923	9.30276	7	7	7	6	6	7	7	7	7	6	6	7	7	7	7	6	6	7	7	7	7	25.6	31.1	25.6	30.032	1.1629e-23
2.58027	-0.416774	Q9GZZ1;E7EQ69;C9J5D1;F8WB80;Q9GZZ1-2;B0AZT5;C9J5J3;C9JZU6;F8WCK0	N-alpha-acetyltransferase 50	NAA50	9.18517	9.35936	9.18625	9.63196	9.70719	9.64196	20	20	20	17	14	16	20	20	20	17	14	16	20	20	20	17	14	16	20	20	20	69.8	31.1	69.8	19.398	1.2064e-281
1.49638	-0.186514	E7ERS3;Q86VM9;H7BXJ7;Q86VM9-2;F5H7R0;H3BP01;H3BPD0;H3BRN6;H3BRH3	Zinc finger CCCH domain-containing protein 18	ZC3H18	9.09153	9.03687	9.22665	9.32547	9.28348	9.30563	20	20	20	18	13	18	17	16	18	18	13	18	17	16	18	18	13	18	17	16	18	25.2	31.1	25.2	108.94	2.0039e-195
2.29588	-0.15416	Q07666;E7ET98;Q07666-2;Q07666-3;Q5VWX1;F5H5F6	KH domain-containing, RNA-binding, signal transduction-associated protein 1	KHDRBS1	8.672	8.70996	8.73622	8.90095	8.83793	8.84178	8	8	8	6	6	6	7	7	8	6	6	6	7	7	8	6	6	6	7	7	8	19.6	31.1	19.6	48.227	9.42e-73
0.845374	-0.16773	F8W0Q9;Q8NEY8-2;Q8NEY8-8;E9PAX8;Q8NEY8;Q8NEY8-6;Q8NEY8-3;F8W6A0;F8WF16;Q8NEY8-5;F8VWU8;F8VPY7;Q8NEY8-7;F8VRK2	Periphilin-1	PPHLN1	7.98323	7.90621	8.10643	8.14386	8.29959	8.05561	5	5	5	2	4	3	4	2	5	2	4	3	4	2	5	2	4	3	4	2	5	13.8	31.1	13.8	44.682	1.7236e-24
0.494851	0.11802	E9PBD4;H0Y368;Q5QPK2;O60762;E9PHH5	Dolichol-phosphate mannosyltransferase	DPM1	7.38712	7.53106	7.65786	7.51628	7.42509	7.28061	3	3	3	3	2	3	0	0	0	3	2	3	0	0	0	3	2	3	0	0	0	6.4	31.1	6.4	33.349	1.3035e-05
3.45454	0.336065	Q5JTH9;E9PCK7;Q5JTH9-2;F5H456	RRP12-like protein	RRP12	9.04708	9.02412	8.95356	8.6665	8.65891	8.69115	20	20	20	18	16	17	15	16	13	18	16	17	15	16	13	18	16	17	15	16	13	18.6	31.1	18.6	143.7	7.3257e-76
0.180746	-0.0496542	Q9NW13;E9PDD9;C9JAA9;C9JE21	RNA-binding protein 28	RBM28	7.75138	7.55715	7.47349	7.74425	7.66314	7.52358	4	4	4	3	3	4	2	2	1	3	3	4	2	2	1	3	3	4	2	2	1	5.7	31.1	5.7	85.737	4.4284e-09
0.516656	-0.0521158	O43719;E9PFP2;Q5H918;Q5H919	HIV Tat-specific factor 1	HTATSF1	9.19954	9.19354	9.19849	9.31645	9.16587	9.2656	22	22	22	21	18	21	17	15	16	21	18	21	17	15	16	21	18	21	17	15	16	36.8	31.1	36.8	85.852	0
0.928338	0.135237	Q9Y4A5;F2Z2U4;Q9Y4A5-2;H0Y4W2	Transformation/transcription domain-associated protein	TRRAP	8.17237	8.07218	7.9629	7.88288	7.92819	7.99067	10	10	10	8	4	4	5	4	4	8	4	4	5	4	4	8	4	4	5	4	4	3.8	31.1	3.8	437.6	2.5248e-42
1.40471	-0.439213	P42766;F2Z388;H0Y3A0	60S ribosomal protein L35	RPL35	7.45536	7.89365	7.48469	8.05565	8.10816	7.98753	2	2	2	1	2	1	2	2	2	1	2	1	2	2	2	1	2	1	2	2	2	18.7	31.1	18.7	14.551	7.1127e-11
0.80385	-0.423189	Q92804;Q92804-2;F5GWQ7	TATA-binding protein-associated factor 2N	TAF15	8.04743	7.26053	7.8633	8.05023	8.15906	8.23155	4	2	2	4	2	4	4	4	4	2	1	2	2	2	2	2	1	2	2	2	2	8.3	31.1	5.9	61.829	6.0684e-33
1.11303	0.109884	Q02978;I3L1P8;F5GY65	Mitochondrial 2-oxoglutarate/malate carrier protein	SLC25A11	7.88164	7.84333	7.78905	7.70182	7.67977	7.80278	3	3	3	2	2	3	0	0	0	2	2	3	0	0	0	2	2	3	0	0	0	13.4	31.1	13.4	34.061	1.4675e-12
1.64892	0.290937	O60264;F5GZI1;P28370;P28370-2;F6TQG2	SWI/SNF-related matrix-associated actin-dependent regulator of chromatin subfamily A member 5	SMARCA5	8.57461	8.65522	8.61891	8.19485	8.46145	8.31963	20	20	20	15	9	15	8	9	8	15	9	15	8	9	8	15	9	15	8	9	8	19.2	31.1	19.2	121.9	1.8868e-91
3.4867	0.41063	P46013;F5H4V4;P46013-2;E7EN66;Q70L72	Antigen KI-67	MKI67	9.41832	9.33939	9.42635	9.0197	8.94255	8.98992	64	64	64	55	50	59	29	26	24	55	50	59	29	26	24	55	50	59	29	26	24	28.8	31.1	28.8	358.69	0
1.31861	0.198136	Q8WXF1;F5H656;Q8WXF1-2	Paraspeckle component 1	PSPC1	8.75173	8.9114	8.8349	8.54946	8.73226	8.62191	13	12	12	11	10	11	4	5	6	10	9	10	3	4	5	10	9	10	3	4	5	31.4	31.1	30	58.743	6.5817e-58
0.974396	-0.316546	Q8N684-3;Q8N684;Q8N684-2;F5H669;F5H047;F5H6M0;F5GWE6;C9J323;C9J286;C9JM38;F5GXA3;F5H6A8;F5H6P5;F5H2K8;F5H1W4;F5H5B7	Cleavage and polyadenylation specificity factor subunit 7	CPSF7	7.69578	7.81295	7.36452	7.80933	8.05599	7.95756	4	4	4	0	0	1	3	3	4	0	0	1	3	3	4	0	0	1	3	3	4	9.9	31.1	9.9	56.374	5.0584e-23
1.33341	-0.137329	F5H6B8;Q12872;F5H525;F5H5X1;H0YFR9;F5H1A5	Splicing factor, suppressor of white-apricot homolog	SFSWAP	8.35203	8.44571	8.36955	8.58787	8.45503	8.53638	11	11	11	6	3	7	9	7	9	6	3	7	9	7	9	6	3	7	9	7	9	12.7	31.1	12.7	110.01	1.2883e-71
0.909132	-0.141154	O43143;F5H6K0;O60231;B0V0F8	Putative pre-mRNA-splicing factor ATP-dependent RNA helicase DHX15	DHX15	9.17757	9.02845	9.27251	9.2755	9.30125	9.32525	29	29	28	22	17	25	25	21	24	22	17	25	25	21	24	21	16	24	24	20	23	36.6	31.1	35.5	90.932	4.0823e-271
0.277579	-0.0519816	P42285;F5H7E2	Superkiller viralicidic activity 2-like 2	SKIV2L2	7.53614	7.49216	7.35075	7.61203	7.46878	7.45419	4	4	4	3	2	3	2	2	3	3	2	3	2	2	3	3	2	3	2	2	3	3.6	31.1	3.6	117.8	1.7838e-09
1.71398	0.188966	Q6PJG2;F6RU81;H7C1L3	Uncharacterized protein C14orf43	C14orf43	8.4936	8.45215	8.53618	8.23744	8.38655	8.29104	15	15	15	13	9	11	6	5	7	13	9	11	6	5	7	13	9	11	6	5	7	21.8	31.1	21.8	114.99	1.9119e-124
4.1301	-0.384812	P09651;F8W6I7;P09651-2;F8VRQ1;F8VXY0;P09651-3;F8W1S7;F8VSB5;F8VZ49;Q32P51;F8VTQ5;F8W646;H0YH80;F8VYN5	Heterogeneous nuclear ribonucleoprotein A1;Heterogeneous nuclear ribonucleoprotein A1-like 2	HNRNPA1;HNRNPA1L2	9.26498	9.2464	9.25804	9.67405	9.6511	9.5987	16	16	16	12	11	12	15	15	15	12	11	12	15	15	15	12	11	12	15	15	15	46	31.1	46	38.746	0
1.25932	0.0989552	F8VXC8;F8VTJ5;Q8TAQ2-2;F8VZW6		SMARCC2	10.3161	10.2829	10.2464	10.1819	10.1298	10.2368	60	60	3	51	46	50	51	48	49	51	46	50	51	48	49	2	1	2	1	1	2	45	31.1	2.7	136.18	0
0.311341	-0.110602	P07437;F8VW92;F8VYX6;Q5JP53;Q5ST81;F8VUJ7;Q13885;Q9BVA1;E7EWR1;E9PBJ4;F5H894;F5H8C9;A6NNZ2;I3L2F9;A6NKZ8;G3V2A3;CON__ENSEMBL:ENSBTAP00000025008;Q9H4B7;G3V2N6;G3V3R4;G3V2R8;G3V5W4	Tubulin beta chain;Tubulin beta-2A chain;Tubulin beta-2B chain	TUBB;TUBB2A;TUBB2B	8.39547	8.04088	8.28382	8.47139	8.15128	8.4293	15	3	2	12	12	13	14	12	14	2	2	2	3	3	3	2	2	2	2	2	2	45	31.1	9.5	49.67	3.0844e-303
1.57086	-0.257453	Q07020;H0YHA7;F8VWC5;G3V203;F8VUA6;F8VYV2;E7EW92	60S ribosomal protein L18	RPL18	8.69121	8.94452	8.82289	9.10816	9.07737	9.04544	6	6	6	5	6	6	5	5	6	5	6	6	5	5	6	5	6	6	5	5	6	38.8	31.1	38.8	21.634	1.4759e-52
1.86736	0.259687	Q99590;F8VXG7;Q99590-2;F8W028	Protein SCAF11	SCAF11	8.3716	8.2757	8.45632	8.05725	8.16965	8.09767	6	6	6	5	5	4	6	4	5	5	5	4	6	4	5	5	5	4	6	4	5	4.2	31.1	4.2	164.65	1.0545e-34
2.55619	-0.210156	Q02878;F8W181;F8VZ45;F8VR69;F8VWR1;F8VZA3	60S ribosomal protein L6	RPL6	8.42602	8.36308	8.45062	8.65504	8.62434	8.59081	9	9	9	8	6	8	6	5	8	8	6	8	6	5	8	8	6	8	6	5	8	27.4	31.1	27.4	32.728	1.2859e-38
0.956313	0.092229	O43663;H9KV59;O43663-2;F8W9B5;O43663-3;H0YL53;H0YM42;H0YLA0	Protein regulator of cytokinesis 1	PRC1	7.6353	7.71199	7.75244	7.61206	7.6561	7.55489	3	3	3	3	2	3	1	1	0	3	2	3	1	1	0	3	2	3	1	1	0	5.3	31.1	5.3	71.606	5.1456e-07
3.07252	0.311863	F8W9H9;P08651;P08651-2;P08651-3;P08651-5;P08651-4	Nuclear factor 1;Nuclear factor 1 C-type	NFIC	8.03515	8.01502	8.01853	7.76184	7.64619	7.72509	5	5	4	3	3	5	2	2	2	3	3	5	2	2	2	2	2	4	1	1	1	15.7	31.1	13.6	55.57	2.8148e-100
0.377623	0.114662	O75448;O75448-2;F8W9R9;F5H0K1;F5H5K2;F5H2D6;H0Y4Q9;F5H3E6;H0YEG1;E9PFL1;F5GY88;F5H0M2	Mediator of RNA polymerase II transcription subunit 24	MED24	7.79502	7.96628	7.73341	7.50432	7.80659	7.8398	9	9	9	6	6	7	0	2	2	6	6	7	0	2	2	6	6	7	0	2	2	13.5	31.1	13.5	110.3	8.7275e-81
0.296583	-0.0338621	Q9BY77;Q9BY77-2;F8WCX5;F8WEE2;Q6R954;B4DSH9;B4DMM2	Polymerase delta-interacting protein 3	POLDIP3;PDIP46	7.85228	7.75221	7.85848	7.86619	7.79648	7.9019	5	5	5	2	3	4	3	3	3	2	3	4	3	3	3	2	3	4	3	3	3	18.5	31.1	18.5	46.089	1.6518e-17
2.16004	-0.404063	Q16630-2;Q16630;F8WJN3;Q16630-3;F8W084	Cleavage and polyadenylation specificity factor subunit 6	CPSF6	8.78236	8.71177	8.52824	9.11982	9.07236	9.04238	11	11	11	6	5	6	11	10	9	6	5	6	11	10	9	6	5	6	11	10	9	24	31.1	24	63.47	9.7055e-94
2.15343	-0.337042	Q9NPA8;G3V117;E5RHX8;E5RJ84;E5RHT9;E5RI00	Enhancer of yellow 2 transcription factor homolog	ENY2	8.03926	7.81885	7.89181	8.23917	8.24142	8.28044	5	5	5	3	3	4	4	3	4	3	3	4	4	3	4	3	3	4	4	3	4	45.5	31.1	45.5	11.528	1.8757e-45
1.19967	-0.355824	G3V1N1;O15226	NF-kappa-B-repressing factor	NKRF	7.84832	7.44089	7.46111	7.86012	7.94916	8.00852	4	4	4	3	0	1	3	3	3	3	0	1	3	3	3	3	0	1	3	3	3	7.8	31.1	7.8	79.495	1.2951e-23
1.84482	0.326475	Q96RN5;Q96RN5-2;G3V1P5;Q96RN5-3;B4DGD6;F5GZU5;H7C308;B4DM43;C9J1I1;C9JGN2;C9JZV5;C9JLN7;C9JM58;F2Z2B7;F8WDM6	Mediator of RNA polymerase II transcription subunit 15	MED15	8.57747	8.69203	8.53096	8.36633	8.15467	8.30003	11	11	11	9	9	10	7	6	6	9	9	10	7	6	6	9	9	10	7	6	6	18.3	31.1	18.3	86.753	1.7176e-111
1.99714	-0.287896	Q9GZR7;G3V529;F5H4J5;Q4V9L5;F5GYL3;F5H4V3	ATP-dependent RNA helicase DDX24	DDX24	8.41174	8.27114	8.38757	8.72789	8.6337	8.57255	18	18	18	5	6	5	15	14	15	5	6	5	15	14	15	5	6	5	15	14	15	25	31.1	25	96.331	1.3122e-47
0.378592	-0.0460148	Q6UN15;G3XAD6;Q6UN15-3;Q6UN15-4	Pre-mRNA 3-end-processing factor FIP1	FIP1L1	8.23872	8.3033	8.36715	8.27919	8.37885	8.38918	7	7	7	6	5	4	5	5	5	6	5	4	5	5	5	6	5	4	5	5	5	15.8	31.1	15.8	66.526	4.9117e-99
1.71009	0.363866	P42167;G5E972;P42167-2;H0YJH7	Lamina-associated polypeptide 2, isoforms beta/gamma;Thymopoietin;Thymopentin	TMPO	7.98561	8.04685	8.1232	7.86258	7.58513	7.61634	6	6	2	3	4	6	1	0	1	3	4	6	1	0	1	2	2	2	0	0	0	18.5	31.1	6.4	50.67	8.8661e-31
0.46781	0.212002	O95251;G5E9K7;O95251-2;E7ER15;G3V125;O95251-3;E7EUP3	Histone acetyltransferase KAT7	KAT7	8.0443	7.48078	7.52894	7.57635	7.32201	7.51966	4	3	3	4	3	3	3	3	3	3	2	2	2	2	2	3	2	2	2	2	2	8.8	31.1	7	70.642	3.7832e-11
2.85645	-0.213493	G8JLB6;P31943;E9PCY7;D6RBM0;H0YB39;D6RIU0;D6RIT2;D6RIH9;D6RJ04;D6RDU3;E7EN40;D6RFM3;D6R9T0;E5RGV0;D6RAM1;E7EQJ0;H0YBD7;H0YBG7;D6RDL0;F5GZT4;E5RGH4;D6RF17;H0YAQ2;D6R9D3;E5RJ94	Heterogeneous nuclear ribonucleoprotein H;Heterogeneous nuclear ribonucleoprotein H, N-terminally processed	HNRNPH1	9.08821	9.09486	9.12202	9.3631	9.27896	9.3035	13	13	7	8	10	10	12	11	11	8	10	10	12	11	11	4	5	6	6	5	5	39.2	31.1	22	51.229	0
1.03103	-0.0516914	Q6NT76-5;Q6NT76;Q6NT76-3;H0YC02;Q6NT76-2;H0YKJ1;E5RGZ2;H0YLF2;Q6NT76-4;H0YBS8;E5RHH9;F5H5U3;F5H0K0;P20823;E0YMI7;E7EUQ4;P20823-2;P35680;H0YL84;P35680-2;P20823-3;E7EMR0;E0YMJ3;E0YMJ9;F5H3E7;F5H7Y3;E0YMJ8;E0YMJ5;P35680-3;E0YMJ4;H0YBM8	Homeobox-containing protein 1	HMBOX1	9.90545	9.95372	9.87533	9.95994	9.95527	9.97435	25	25	25	21	22	22	21	22	22	21	22	22	21	22	22	21	22	22	21	22	22	51	31.1	51	49.866	0
0.0973633	0.0274514	P49750-4;P49750;P49750-3;H0YIQ2;F8VU51;H0YI23	YLP motif-containing protein 1	YLPM1	8.13925	8.05649	7.97342	8.20653	7.94737	7.9329	5	5	5	5	4	3	4	4	4	5	4	3	4	4	4	5	4	3	4	4	4	3.5	31.1	3.5	241.64	2.7107e-53
1.83993	-0.309192	H0YK46;H0YN88;P08708;P0CW22;H0YN73;H3BNC9	40S ribosomal protein S17;40S ribosomal protein S17-like	RPS17;RPS17L	8.59123	8.55829	8.76552	9.00091	8.87341	8.9683	4	4	4	3	3	3	3	4	4	3	3	3	3	4	4	3	3	3	3	4	4	16.8	31.1	16.8	21.643	5.4512e-22
3.72168	-0.388805	Q59F66;H3BLZ8;Q92841;Q92841-3;Q92841-2;Q92841-1;C9JMU5;Q9UQL5;G5E9L5	Probable ATP-dependent RNA helicase DDX17	DDX17	9.04336	8.99231	9.08998	9.43734	9.41395	9.44077	32	23	23	25	22	25	31	27	29	16	13	16	22	19	20	16	13	16	22	19	20	44.5	31.1	32.8	81.067	1.5966e-215
2.17378	-0.400915	Q1KMD3;H3BQZ7	Heterogeneous nuclear ribonucleoprotein U-like protein 2	HNRNPUL2;hCG_2044799	7.95846	7.78994	7.71791	8.16346	8.23817	8.26743	5	5	5	2	2	3	4	4	5	2	2	3	4	4	5	2	2	3	4	4	5	7.8	31.1	7.8	85.104	2.1197e-48
0.932718	0.294551	Q17R98;H7BXI8;Q17R98-2	Zinc finger protein 827	ZNF827	7.70333	7.5801	7.5676	7.07606	7.56491	7.32642	2	2	2	2	2	2	0	0	0	2	2	2	0	0	0	2	2	2	0	0	0	3	31.1	3	119.16	1.68e-07
1.33766	0.344549	H7BYY3;Q5JWT2;Q9ULK4;Q9ULK4-3;Q9ULK4-5;Q9ULK4-4;F5H4T7;F5H685;Q9ULK4-2;B9TX55;F5H0J5	Mediator of RNA polymerase II transcription subunit 23	MED23;CRSP3	8.28205	8.27671	8.02833	7.96338	7.68061	7.90946	9	9	9	7	7	8	3	1	3	7	7	8	3	1	3	7	7	8	3	1	3	8	31.1	8	157.1	2.3282e-63
0.300243	-0.115131	I3L1Q2;Q8WUZ0-2;Q8WUZ0;I3L4D5	B-cell CLL/lymphoma 7 protein family member C	BCL7C	7.74674	8.17705	8.24065	8.16164	8.15036	8.19783	4	4	4	1	3	4	2	2	2	1	3	4	2	2	2	1	3	4	2	2	2	19.5	31.1	19.5	32.725	3.666e-258
0.152579	-0.0535165	Q9UPN4;Q9UPN4-2;I3L2J8;Q9UPN4-3;I3L2X7;I3L4M5;I3L316	5-azacytidine-induced protein 1	AZI1	7.4512	7.65946	7.24639	7.39801	7.56868	7.5509	2	2	2	0	0	0	2	2	2	0	0	0	2	2	2	0	0	0	2	2	2	2	31.1	2	122.15	1.3492e-05
0.779415	0.230406	O00267;O00267-2;B4DJK4	Transcription elongation factor SPT5	SUPT5H	7.80214	7.71079	8.11538	7.65913	7.5362	7.74176	5	5	5	3	3	3	2	2	4	3	3	3	2	2	4	3	3	3	2	2	4	5.5	31.1	5.5	121	1.3453e-15
0.842069	0.383223	O00411	DNA-directed RNA polymerase, mitochondrial	POLRMT	8.05941	7.94342	7.77929	7.40429	7.29882	7.92935	7	7	7	6	3	7	1	1	2	6	3	7	1	1	2	6	3	7	1	1	2	8.3	31.1	8.3	138.62	1.0721e-29
0.433127	-0.134459	O00567;Q5JXT2;H0YDU4;E9PDI8;H0Y653	Nucleolar protein 56	NOP56;NOL5A	9.15779	8.84484	9.23206	9.32156	9.2014	9.11511	26	26	26	14	15	21	23	22	22	14	15	21	23	22	22	14	15	21	23	22	22	40.7	31.1	40.7	66.049	3.7826e-133
2.26445	-0.387882	O00571;O00571-2;O15523;B4DXX7;B4DLU5;B4E132;B4E3C4;C9J081;C9J8G5	ATP-dependent RNA helicase DDX3X;ATP-dependent RNA helicase DDX3Y	DDX3X;DDX3Y	8.01803	8.22011	8.00186	8.47975	8.47608	8.44782	9	8	8	6	5	5	8	8	8	5	4	4	7	7	7	5	4	4	7	7	7	14.5	31.1	12.8	73.243	9.6347e-68
3.67037	-0.333729	O14497;O14497-2;O14497-3;H0Y488;Q96SM7;H0YCU6;Q8NFD5-3;Q8NFD5-2;Q8NFD5;G3XAA0;H0Y7H8;Q8NFD5-4;H0YEW5;H0Y2R3;C9JZD6;H0Y3S9	AT-rich interactive domain-containing protein 1A	ARID1A	10.3722	10.3902	10.325	10.6947	10.667	10.7269	77	77	77	72	71	74	73	72	75	72	71	74	73	72	75	72	71	74	73	72	75	43.6	31.1	43.6	242.04	0
1.91631	-0.192508	O14776;O14776-2;G3V220	Transcription elongation regulator 1	TCERG1	8.05138	8.11978	8.10151	8.22866	8.3594	8.26214	8	8	8	7	5	6	8	6	8	7	5	6	8	6	8	7	5	6	8	6	8	7.7	31.1	7.7	123.9	1.6366e-30
1.09896	-0.168921	O15042;O15042-2;E7ET15;O15042-3;C9JB80;H0Y8D9;E7EW00;H7C4V2;C9J5L1;C9JDJ7	U2 snRNP-associated SURP motif-containing protein	U2SURP	9.01762	8.92263	9.13213	9.27028	9.14054	9.16832	25	25	25	20	17	20	23	20	22	20	17	20	23	20	22	20	17	20	23	20	22	26.4	31.1	26.4	118.29	4.9403e-197
1.59427	-0.137536	O15047;C9J2Z9	Histone-lysine N-methyltransferase SETD1A	SETD1A	8.37229	8.43415	8.37216	8.51713	8.4797	8.59437	14	14	14	10	8	12	8	9	11	10	8	12	8	9	11	10	8	12	8	9	11	11.3	31.1	11.3	186.03	1.6605e-88
0.189881	0.0510349	O15514;E9PHV4;E9PB93	DNA-directed RNA polymerase II subunit RPB4	POLR2D	7.84302	7.57147	7.81319	7.79696	7.60373	7.67389	4	4	4	2	2	3	2	3	4	2	2	3	2	3	4	2	2	3	2	3	4	33.8	31.1	33.8	16.311	3.0972e-31
1.45066	-0.255418	O43172;O43172-2	U4/U6 small nuclear ribonucleoprotein Prp4	PRPF4	8.91976	8.84895	9.09681	9.28026	9.16438	9.18713	23	23	23	18	14	21	17	16	18	18	14	21	17	16	18	18	14	21	17	16	18	54.8	31.1	54.8	58.449	4.3602e-167
1.01521	-0.242529	O43290;G3V1T2;E9PQI8	U4/U6.U5 tri-snRNP-associated protein 1	SART1	9.29219	9.01368	9.3522	9.54418	9.41792	9.42356	34	34	34	26	20	26	26	23	25	26	20	26	26	23	25	26	20	26	26	23	25	40.4	31.1	40.4	90.254	0
1.67165	-0.0969785	O43390;O43390-2;Q2L7G6;E7ETM7	Heterogeneous nuclear ribonucleoprotein R	HNRNPR	8.702	8.74214	8.71091	8.7905	8.86213	8.79336	15	10	10	14	12	15	13	13	13	9	7	10	8	8	8	9	7	10	8	8	8	28.6	31.1	21	70.942	1.3626e-90
0.0294783	-0.00494226	O43395;E7EVD1;B4DSY9	U4/U6 small nuclear ribonucleoprotein Prp3	PRPF3	8.94431	8.87088	9.05945	8.98	8.9376	8.97187	21	21	21	15	13	17	18	14	16	15	13	17	18	14	16	15	13	17	18	14	16	35.9	31.1	35.9	77.528	1.4617e-103
2.80881	-0.291053	O43684;O43684-2;B4DDM6	Mitotic checkpoint protein BUB3	BUB3	8.45142	8.32371	8.38451	8.69467	8.67356	8.66457	9	9	9	7	8	6	8	8	8	7	8	6	8	8	8	7	8	6	8	8	8	31.4	31.1	31.4	37.154	1.4995e-76
2.63569	-0.363477	O43809;H3BND3;Q5HYH5;H3BV41	Cleavage and polyadenylation specificity factor subunit 5	NUDT21	8.37042	8.31249	8.48399	8.7324	8.74213	8.7828	9	9	9	6	6	6	8	8	9	6	6	6	8	8	9	6	6	6	8	8	9	37	31.1	37	26.227	8.4085e-78
0.331895	0.086613	O60832;O60832-2;C9IYT0;H7C0M1;H7C2Q9;H7C2Q2;H7BZF2	H/ACA ribonucleoprotein complex subunit 4	DKC1	8.88557	8.80414	9.09978	8.96193	8.8121	8.75562	18	18	18	16	12	15	13	13	14	16	12	15	13	13	14	16	12	15	13	13	14	35.2	31.1	35.2	57.673	2.2999e-258
0.820145	0.12015	O75177;O75177-2	Calcium-responsive transactivator	SS18L1	8.49375	8.55982	8.61287	8.52285	8.32445	8.4587	4	4	4	3	3	3	4	3	4	3	3	3	4	3	4	3	3	3	4	3	4	13.4	31.1	13.4	42.99	2.6403e-62
0.875981	0.363302	O75182;O75182-2;O75182-3	Paired amphipathic helix protein Sin3b	SIN3B	8.15981	7.97465	7.93516	7.48436	8.02036	7.47499	6	6	6	5	3	6	1	0	1	5	3	6	1	0	1	5	3	6	1	0	1	9.1	31.1	9.1	133.06	2.1131e-68
3.04748	-0.127083	O75400;O75400-2;E9PHJ7;F5H578;H7C2N3	Pre-mRNA-processing factor 40 homolog A	PRPF40A	9.60305	9.63585	9.65096	9.76145	9.75646	9.75318	30	30	2	25	22	26	27	26	28	25	22	26	27	26	28	1	1	1	2	2	2	33.6	31.1	2.9	108.8	0
1.58713	0.403289	O75528;O75528-2;C9JMS0	Transcriptional adapter 3	TADA3	7.73014	7.81682	7.74703	7.48238	7.46737	7.13438	3	3	3	2	2	2	2	1	1	2	2	2	2	1	1	2	2	2	2	1	1	10.4	31.1	10.4	48.902	7.4574e-14
2.43518	-0.108523	O75533;H7C341;B4DGZ4;E9PCH3;F8WC19	Splicing factor 3B subunit 1	SF3B1	10.0516	10.1039	10.072	10.1822	10.1696	10.2013	62	62	62	50	47	54	55	55	56	50	47	54	55	55	56	50	47	54	55	55	56	52.8	31.1	52.8	145.83	0
1.69569	0.229478	O75607	Nucleoplasmin-3	NPM3	8.53898	8.55937	8.38725	8.21354	8.31228	8.27133	3	3	3	2	3	3	3	3	3	2	3	3	3	3	3	2	3	3	3	3	3	29.2	31.1	29.2	19.343	9.5479e-123
1.73599	-0.235058	O75643;F5H447;C9JAQ9;O75643-2;F5H4C1;A2RRQ7;B4E0P5	U5 small nuclear ribonucleoprotein 200 kDa helicase	SNRNP200	9.81259	9.69685	9.89367	10.0791	10.0207	10.0085	108	108	108	86	68	95	95	90	92	86	68	95	95	90	92	86	68	95	95	90	92	54.7	31.1	54.7	244.5	0
0.0899768	0.0245028	O75934	Pre-mRNA-splicing factor SPF27	BCAS2	8.6701	8.53714	8.79363	8.75592	8.54022	8.63122	7	7	7	5	4	6	3	5	3	5	4	6	3	5	3	5	4	6	3	5	3	44.9	31.1	44.9	26.131	1.2705e-68
1.95269	-0.179494	O75937	DnaJ homolog subfamily C member 8	DNAJC8	8.74382	8.6301	8.61963	8.83175	8.85047	8.84979	10	10	10	8	5	6	9	8	8	8	5	6	9	8	8	8	5	6	9	8	8	33.2	31.1	33.2	29.841	3.2703e-137
0.615729	0.119599	O76021;I3L3U9;B4DJ58;I3L3C4;I3L1A3	Ribosomal L1 domain-containing protein 1	RSL1D1	7.52446	7.45956	7.54532	7.33589	7.28088	7.55377	2	2	2	2	2	2	0	0	0	2	2	2	0	0	0	2	2	2	0	0	0	5.7	31.1	5.7	54.972	2.697e-06
0.766174	0.0719557	O94762;B7Z8Y7;O94762-3;O94762-2	ATP-dependent DNA helicase Q5	RECQL5	8.68578	8.75194	8.71265	8.62421	8.5905	8.7198	22	22	22	15	12	12	16	17	18	15	12	12	16	17	18	15	12	12	16	17	18	30.6	31.1	30.6	108.86	5.0976e-175
3.10861	-0.384326	O95104;C9JLZ0;O95104-2;B7Z888;Q9UPN6	Splicing factor, arginine/serine-rich 15	SCAF4	9.3717	9.25943	9.24983	9.65728	9.67004	9.70662	23	23	23	18	17	16	21	20	22	18	17	16	21	20	22	18	17	16	21	20	22	25.6	31.1	25.6	125.87	0
2.02422	-0.332118	O95400	CD2 antigen cytoplasmic tail-binding protein 2	CD2BP2	8.65653	8.58984	8.80685	8.9811	9.07689	8.99158	11	11	11	10	6	8	10	9	9	10	6	8	10	9	9	10	6	8	10	9	9	38.7	31.1	38.7	37.646	5.91e-78
0.251475	0.0818458	O95402	Mediator of RNA polymerase II transcription subunit 26	MED26	7.69551	7.8709	7.60767	7.45026	7.8039	7.67438	3	3	3	3	2	2	2	1	1	3	2	2	2	1	1	3	2	2	2	1	1	6.8	31.1	6.8	65.446	3.5223e-08
0.624845	-0.302241	O95707;A8MYC1	Ribonuclease P protein subunit p29	POP4	7.68165	7.0649	7.74432	7.761	7.81557	7.82102	5	5	5	3	2	3	4	4	4	3	2	3	4	4	4	3	2	3	4	4	4	27.7	31.1	27.7	25.424	8.1632e-26
1.94274	0.183137	O96019;O96019-2;H7C5S0;O94805;C9JQT2	Actin-like protein 6A	ACTL6A	9.92835	9.93614	9.92982	9.6842	9.73535	9.82535	22	22	22	20	20	21	20	18	20	20	20	21	20	18	20	20	20	21	20	18	20	50.3	31.1	50.3	47.46	0
2.58831	-0.206671	P18135;P18136;P01620;P01623;P01622;P04206	Ig kappa chain V-III region HAH;Ig kappa chain V-III region HIC;Ig kappa chain V-III region SIE;Ig kappa chain V-III region WOL;Ig kappa chain V-III region Ti;Ig kappa chain V-III region GOL		8.23769	8.30259	8.20623	8.43138	8.46599	8.46916	3	3	3	2	3	2	3	3	3	2	3	2	3	3	3	2	3	2	3	3	3	33.3	31.1	33.3	14.073	1.314e-66
0.254704	-0.0959895	P01834	Ig kappa chain C region	IGKC	8.67987	9.04813	8.58206	8.77986	8.94466	8.87351	5	5	5	4	4	4	5	5	5	4	4	4	5	5	5	4	4	4	5	5	5	80.2	31.1	80.2	11.609	1.0354e-292
1.44227	-0.165267	P01857	Ig gamma-1 chain C region	IGHG1	8.81813	8.88895	8.73001	8.92388	9.00273	9.0063	10	10	3	8	8	8	8	7	8	8	8	8	8	7	8	3	3	3	3	3	3	37.3	31.1	13	36.105	3.5863e-73
0.125312	0.0147546	P01859	Ig gamma-2 chain C region	IGHG2	8.68974	8.75896	8.65528	8.63898	8.74335	8.6774	7	5	3	7	7	7	7	6	7	5	5	5	5	5	5	3	3	3	3	3	3	26.1	31.1	12.9	35.9	1.4534e-100
1.20079	-0.104961	P02545;Q6UYC3;P02545-2;P02545-3;Q3BDU5;Q5TCJ4;E7EUI9;D6RAQ3;Q5TCI8;H0YAB0;Q03252	Prelamin-A/C;Lamin-A/C	LMNA	8.72869	8.81504	8.77545	8.90877	8.81279	8.91251	20	20	19	13	10	14	16	15	18	13	10	14	16	15	18	13	10	14	15	14	17	34.8	31.1	33.6	74.139	5.1467e-119
1.48778	-0.347778	P04792;F8WE04;B4DL87;C9J3N8	Heat shock protein beta-1	HSPB1	7.50986	7.41681	7.56425	7.65863	7.99805	7.87757	3	3	3	2	2	2	2	3	2	2	2	2	2	3	2	2	2	2	2	3	2	21	31.1	21	22.782	5.0878e-11
1.16149	-0.170342	P05387;H0YDD8	60S acidic ribosomal protein P2	RPLP2	8.21187	8.23137	8.35077	8.44724	8.3367	8.5211	4	4	4	3	3	3	4	4	3	3	3	3	4	4	3	3	3	3	4	4	3	47.8	31.1	47.8	11.665	3.2327e-75
1.87043	-0.270437	P05783;F8VZY9;Q92764;C4AM86;CON__Q92764;CON__H-INV:HIT000015463	Keratin, type I cytoskeletal 18	KRT18	8.95962	8.94867	8.98594	9.14007	9.35463	9.21085	22	21	13	15	15	17	18	20	21	14	14	16	17	19	20	10	11	10	11	11	12	55.6	31.1	40.2	48.057	1.6298e-299
4.00839	0.288979	P06748;P06748-2;P06748-3;E5RI98;E5RGW4	Nucleophosmin	NPM1	10.406	10.4574	10.4464	10.1612	10.1284	10.1532	17	17	17	17	17	17	16	16	17	17	17	17	16	16	17	17	17	17	16	16	17	42.9	31.1	42.9	32.575	0
1.02484	-0.193496	P08579	U2 small nuclear ribonucleoprotein B	SNRPB2	8.21163	8.39731	8.23183	8.57722	8.35015	8.49389	8	8	6	5	2	5	7	5	7	5	2	5	7	5	7	4	1	4	5	3	5	40.4	31.1	33.8	25.486	2.6695e-60
0.77663	0.267366	P09234	U1 small nuclear ribonucleoprotein C	SNRPC	8.40739	8.83296	8.40288	8.41817	8.1951	8.22786	3	3	3	2	3	3	2	3	3	2	3	3	2	3	3	2	3	3	2	3	3	31.4	31.1	31.4	17.394	4.2812e-66
1.04629	-0.188149	P09661;H0YMA0;H0YLR3;H0YKK0;O95485;Q9UEN1	U2 small nuclear ribonucleoprotein A	SNRPA1	8.93703	8.95625	9.0484	9.30801	9.04151	9.15661	13	13	13	11	9	11	13	13	12	11	9	11	13	13	12	11	9	11	13	13	12	40.8	31.1	40.8	28.415	2.8085e-243
1.00377	-0.140417	P09874;F8WC10;Q5VX85;Q5VX84	Poly [ADP-ribose] polymerase 1	PARP1	8.61888	8.48669	8.64235	8.67287	8.81131	8.68498	16	16	16	11	10	11	14	14	14	11	10	11	14	14	14	11	10	11	14	14	14	20.7	31.1	20.7	113.08	9.5783e-149
0.709977	0.120516	P0C0S8;P20671;Q6FI13;Q16777;Q9BTM1;Q96KK5;Q99878;C9JE22;Q9BTM1-2;P16104;Q96QV6;P04908;Q7L7L0;Q93077;H0YFX9;Q8IUE6;P0C0S5;Q71UI9;C9J0D1;Q71UI9-2;F5H4B2;A6NKY0;A6NFA8;C9J386;A8MQC5	Histone H2A type 1;Histone H2A type 1-D;Histone H2A type 2-A;Histone H2A type 2-C;Histone H2A.J;Histone H2A type 1-H;Histone H2A type 1-J;Histone H2A;Histone H2A.x;Histone H2A type 1-A;Histone H2A type 1-B/E;Histone H2A type 3;Histone H2A type 1-C;Histone H2A type 2-B;Histone H2A.Z;Histone H2A.V	HIST1H2AG;HIST1H2AD;HIST2H2AA3;HIST2H2AC;H2AFJ;HIST1H2AH;HIST1H2AJ;H2AFX;HIST1H2AA;HIST1H2AB;HIST3H2A;HIST1H2AC;HIST2H2AB;H2AFZ;H2AFV	8.9057	8.96825	8.71579	8.75264	8.7636	8.71195	4	4	4	4	3	4	2	2	2	4	3	4	2	2	2	4	3	4	2	2	2	35.4	31.1	35.4	14.091	7.2247e-24
2.04118	-0.197172	P10412	Histone H1.4	HIST1H1E	9.30645	9.39877	9.3803	9.61645	9.54897	9.51162	9	9	1	9	8	9	9	9	9	9	8	9	9	9	9	1	1	1	1	1	1	29.7	31.1	9.1	21.865	2.8874e-45
0.600538	0.135737	P11021;B4DEF7	78 kDa glucose-regulated protein	HSPA5	8.29818	8.14085	8.24306	8.02617	8.26972	7.97899	13	11	11	9	6	6	6	7	7	7	4	4	4	5	5	7	4	4	4	5	5	22.5	31.1	21.4	72.332	3.5144e-60
4.85466	0.335662	P11142;E9PKE3;P11142-2;E9PNE6;E9PN89;A8K7Q2;E9PLF4;E9PK54;E9PQK7;E9PQQ4;P54652;E9PPY6;E9PI65;E9PN25;B3KUS2;E9PS65;E9PM13;E9PSH5	Heat shock cognate 71 kDa protein	HSPA8	10.2081	10.1787	10.1844	9.87108	9.83787	9.85529	33	29	26	32	32	31	31	32	31	28	28	27	27	28	27	25	25	24	24	25	24	50.9	31.1	44.4	70.897	0
3.22929	-0.280487	P16401	Histone H1.5	HIST1H1B	8.95821	8.87982	8.87858	9.20726	9.17484	9.17598	8	7	7	8	7	8	8	8	8	7	7	7	7	7	7	7	7	7	7	7	7	27	31.1	23.9	22.58	6.2699e-35
1.22732	0.420555	P17028	Zinc finger protein 24	ZNF24	8.11408	8.0599	7.93616	7.78359	7.75241	7.31248	5	5	5	5	4	4	3	2	1	5	4	4	3	2	1	5	4	4	3	2	1	15.8	31.1	15.8	42.155	6.8214e-45
1.01113	0.273513	P17036;C9J5S8;C9JIW8;C9JK31	Zinc finger protein 3	ZNF3	8.08679	7.7911	7.66061	7.56751	7.60053	7.54992	4	4	3	3	2	3	2	2	2	3	2	3	2	2	2	2	1	2	1	1	1	17.5	31.1	7.4	50.915	1.0103e-16
2.67889	0.242922	P17480;E9PKP7;P17480-2;E9PLT2;E9PMM2;H0YDH7	Nucleolar transcription factor 1	UBTF	8.84291	8.74503	8.84363	8.57504	8.54752	8.58024	17	17	17	14	10	14	8	4	7	14	10	14	8	4	7	14	10	14	8	4	7	21.7	31.1	21.7	89.405	2.2648e-141
3.69346	-0.268313	P17844;E7ETL9	Probable ATP-dependent RNA helicase DDX5	DDX5	9.57994	9.52287	9.53704	9.83586	9.81271	9.79622	35	35	26	30	29	28	34	33	35	30	29	28	34	33	35	21	20	19	25	25	26	52.8	31.1	38.8	69.147	5.4023e-296
0.147421	0.0259921	P18621;B4E3C2	60S ribosomal protein L17	RPL17	8.29141	8.20344	8.28912	8.14439	8.21606	8.34555	5	5	5	2	3	4	5	3	3	2	3	4	5	3	3	2	3	4	5	3	3	29.3	31.1	29.3	21.397	2.2121e-70
3.39749	-0.392762	P19338;E7EX81;Q9BQ02;H7BY16;C9JWL1;C9J1H7;C9JLB1;C9JYW2	Nucleolin	NCL	8.67998	8.74136	8.71773	9.16767	9.08228	9.06741	22	22	22	13	11	13	21	19	20	13	11	13	21	19	20	13	11	13	21	19	20	36.2	31.1	36.2	76.613	5.4063e-179
1.59928	0.334451	P19387;H3BRR2	DNA-directed RNA polymerase II subunit RPB3	POLR2C	8.36472	8.40511	8.42188	7.87446	8.16767	8.14622	6	6	6	5	5	5	4	3	4	5	5	5	4	3	4	5	5	5	4	3	4	30.5	31.1	30.5	31.441	8.5806e-64
0.690226	0.0655158	P19388	DNA-directed RNA polymerases I, II, and III subunit RPABC1	POLR2E	8.35058	8.36412	8.35597	8.31484	8.20793	8.35135	6	6	6	5	4	6	3	3	3	5	4	6	3	3	3	5	4	6	3	3	3	28.1	31.1	28.1	24.551	2.2808e-16
0.300419	-0.0595255	P22087	rRNA 2-O-methyltransferase fibrillarin	FBL	9.50256	9.41268	9.5385	9.66236	9.55393	9.41602	17	17	16	12	13	15	15	14	14	12	13	15	15	14	14	11	12	14	14	13	13	57.9	31.1	54.5	33.784	9.3173e-103
2.46144	-0.147781	P22626;P22626-2	Heterogeneous nuclear ribonucleoproteins A2/B1	HNRNPA2B1	9.49383	9.51286	9.44609	9.61612	9.6583	9.62171	19	19	19	18	15	17	18	18	19	18	15	17	18	18	19	18	15	17	18	18	19	53.5	31.1	53.5	37.429	3.6363e-229
0.129796	0.0190175	P23246;P23246-2;H0Y9K7	Splicing factor, proline- and glutamine-rich	SFPQ	9.61887	9.55836	9.64866	9.49762	9.65062	9.6206	28	28	27	25	22	20	26	25	25	25	22	20	26	25	25	24	21	19	25	24	24	41.9	31.1	40.7	76.149	1.5485e-262
2.11774	0.198913	P23771-2;P23771;P23769;P23769-2;B7ZKZ4;P43694;E7EWY8;H0YG26;Q9BWX5;B3KUF4;E9PKS4;F5H1H3	Trans-acting T-cell-specific transcription factor GATA-3	GATA3	8.83853	8.84195	8.93223	8.62405	8.68017	8.71174	11	11	11	9	8	9	5	6	7	9	8	9	5	6	7	9	8	9	5	6	7	34	31.1	34	48.044	2.6818e-116
1.57268	0.141387	P24928;Q6NX41	DNA-directed RNA polymerase II subunit RPB1	POLR2A	9.09892	8.99462	9.0951	8.89911	8.89733	8.96803	38	38	38	29	30	32	25	22	22	29	30	32	25	22	22	29	30	32	25	22	22	24.7	31.1	24.7	217.17	0
2.5025	-0.388868	P25398	40S ribosomal protein S12	RPS12	9.13232	8.98835	9.15725	9.54113	9.46777	9.43562	9	9	9	7	8	7	8	8	8	7	8	7	8	8	8	7	8	7	8	8	8	58.3	31.1	58.3	14.515	4.6826e-132
1.9673	-0.114307	P26368;P26368-2	Splicing factor U2AF 65 kDa subunit	U2AF2	9.96869	9.97713	9.9022	10.0459	10.076	10.069	20	20	20	19	19	20	19	19	18	19	19	20	19	19	18	19	19	20	19	19	18	44.8	31.1	44.8	53.5	4.033e-293
2.03342	-0.181457	P28799;P28799-2;Q9H8S1;B4E1G5	Granulins;Acrogranin;Paragranulin;Granulin-1;Granulin-2;Granulin-3;Granulin-4;Granulin-5;Granulin-6;Granulin-7	GRN	9.71784	9.74632	9.70036	9.83718	9.96182	9.9099	15	15	15	14	11	14	14	14	14	14	11	14	14	14	14	14	11	14	14	14	14	39.5	31.1	39.5	63.544	4.4603e-297
0.936396	-0.365456	P35227	Polycomb group RING finger protein 2	PCGF2	7.54321	7.14815	7.74563	7.94186	7.81704	7.77444	4	2	2	2	2	1	3	3	3	0	0	0	2	2	2	0	0	0	2	2	2	9.6	31.1	7.3	37.788	2.4758e-71
0.15092	0.0224597	P35249;C9JZI1;C9J8M3;C9JTT7;C9JXZ7;H7C1P0;F8WE44;C9JGY5;C9JW34	Replication factor C subunit 4	RFC4	8.61562	8.53508	8.7074	8.62019	8.62271	8.54782	15	15	15	11	8	12	12	11	11	11	8	12	12	11	11	11	8	12	12	11	11	49.3	31.1	49.3	39.681	1.9724e-62
0.698289	-0.107716	P35250;P35250-2;H7C5G4;H7C5A0;F8WC37;H7C5Q7;H7C5P1;H7C5P4;H7C5S7	Replication factor C subunit 2	RFC2	8.1358	8.27207	8.37731	8.36314	8.3845	8.36069	6	6	6	4	3	4	4	4	4	4	3	4	4	4	4	4	3	4	4	4	4	26	31.1	26	39.157	8.3245e-37
0.0256096	-0.000920296	P35251;P35251-2;H0Y8U4;D6RAD2;H0Y9P8	Replication factor C subunit 1	RFC1	8.57276	8.53813	8.55191	8.54269	8.55772	8.56515	16	16	16	13	10	14	14	12	12	13	10	14	14	12	12	13	10	14	14	12	12	17.7	31.1	17.7	128.25	7.1706e-85
0.381663	0.538121	P35268	60S ribosomal protein L22	RPL22	9.02288	9.02247	9.02518	9.13982	7.30221	9.01414	3	3	3	3	3	3	2	1	2	3	3	3	2	1	2	3	3	3	2	1	2	26.6	31.1	26.6	14.787	8.7547e-06
2.7673	-0.282876	P38159;P38159-2;H3BT71;H0Y6E7;Q96E39;H3BUY5;B3KRG5;P38159-3;H3BR27;O75526;H3BNC1;Q8N7X1	RNA-binding motif protein, X chromosome;RNA-binding motif protein, X chromosome, N-terminally processed;RNA binding motif protein, X-linked-like-1;RNA binding motif protein, X-linked-like-1, N-terminally processed	RBMX;RBMXL1	8.87638	8.86307	8.97496	9.20071	9.16047	9.20186	14	14	14	12	12	14	14	13	12	12	12	14	14	13	12	12	12	14	14	13	12	35	31.1	35	42.331	3.9316e-71
1.09947	-0.18609	P38919;I3L3F6;I3L3H2;I3L2Z3;I3L2M0;Q14240-2;Q14240;P60842;E7EQG2;B4E102;E7EMV8;F8WE11;E9PBH4	Eukaryotic initiation factor 4A-III	EIF4A3	8.17032	8.19262	8.03739	8.27809	8.44354	8.23697	6	6	6	3	2	3	5	4	5	3	2	3	5	4	5	3	2	3	5	4	5	16.5	31.1	16.5	46.871	1.7909e-36
2.23885	-0.30803	P39019	40S ribosomal protein S19	RPS19	8.81357	8.99005	8.94722	9.19218	9.21783	9.26494	14	14	14	12	9	13	13	13	14	12	9	13	13	13	14	12	9	13	13	13	14	63.4	31.1	63.4	16.06	6.6986e-63
1.7075	-0.239106	P39023;G5E9G0;H7C422;B5MCW2;H7C3M2;F8WCR1;Q92901	60S ribosomal protein L3	RPL3	8.29579	8.2481	8.40281	8.48182	8.63366	8.54854	11	11	11	5	7	8	9	7	7	5	7	8	9	7	7	5	7	8	9	7	7	29.5	31.1	29.5	46.108	3.1848e-25
2.72728	-0.152127	P40937;P40937-2;F8W9B4;F5H5S0;C9JH72;E9PEP3;F5H0U6;F5H304	Replication factor C subunit 5	RFC5	8.26	8.20866	8.26986	8.41429	8.39594	8.38468	9	9	9	8	6	8	8	7	7	8	6	8	8	7	7	8	6	8	8	7	7	33.8	31.1	33.8	38.496	1.8859e-26
3.22297	0.169479	P40939;H0YFD6;B4DYP2	Trifunctional enzyme subunit alpha, mitochondrial;Long-chain enoyl-CoA hydratase;Long chain 3-hydroxyacyl-CoA dehydrogenase	HADHA	9.10592	9.09307	9.07331	8.90327	8.91089	8.94971	25	25	25	22	20	18	17	15	20	22	20	18	17	15	20	22	20	18	17	15	20	40.4	31.1	40.4	82.999	1.4543e-206
1.10056	0.187091	Q3KQS4;P46087;P46087-2;Q05BA7;F5H5X6;F5H709;F5GWB7;F5H359;F5GYR3;F5H8G6	Putative ribosomal RNA methyltransferase NOP2	NOP2	8.64952	8.56227	8.72385	8.58739	8.38369	8.40329	15	15	15	11	8	10	11	10	10	11	8	10	11	10	10	11	8	10	11	10	10	20.5	31.1	20.5	92.859	6.4597e-104
0.806223	-0.135751	P46778;G3V1B3	60S ribosomal protein L21	RPL21	8.38072	8.23426	8.34547	8.58379	8.38288	8.40104	5	5	5	3	2	2	4	3	4	3	2	2	4	3	4	3	2	2	4	3	4	26.9	31.1	26.9	18.565	4.0441e-49
1.95227	-0.181343	P46783;F6U211;Q9NQ39	40S ribosomal protein S10;Putative 40S ribosomal protein S10-like	RPS10;RPS10P5	8.5498	8.63826	8.52668	8.79416	8.7176	8.747	6	6	6	4	4	3	5	5	4	4	4	3	5	5	4	4	4	3	5	5	4	38.8	31.1	38.8	18.898	1.4339e-45
3.19001	-0.310207	P49756;P49756-3;P49756-2;E9PQU5;E9PSE8;P49756-4;H0YE46	RNA-binding protein 25	RBM25	9.78034	9.7171	9.72114	10.0991	10.03	10.0202	35	35	35	30	27	31	33	31	31	30	27	31	33	31	31	30	27	31	33	31	31	41.8	31.1	41.8	100.18	0
0.9908	-0.471029	P49761;P49761-1;G5E959;P49761-3;H3BQG1;H3BVF8;H3BUL5;H3BRE4;H3BNC8	Dual specificity protein kinase CLK3	CLK3	7.72496	7.10975	7.74804	7.92246	7.91985	8.15354	6	6	6	2	0	2	4	5	4	2	0	2	4	5	4	2	0	2	4	5	4	13.6	31.1	13.6	73.514	2.6936e-31
2.30261	-0.392147	P50914;B7Z6S8;E7EPB3	60S ribosomal protein L14	RPL14	8.25506	8.26806	8.42452	8.66504	8.79596	8.66309	4	4	4	4	4	4	4	4	4	4	4	4	4	4	4	4	4	4	4	4	4	19.1	31.1	19.1	23.432	5.8572e-21
0.610845	0.0461982	Q9HBD4;P51532;P51532-4;P51532-3;P51532-2;P51532-5;F5H0X5;H0YGM3	Transcription activator BRG1	SMARCA4	10.237	10.2703	10.2374	10.2084	10.1436	10.2542	67	67	40	61	62	65	54	54	53	61	62	65	54	54	53	37	38	38	34	35	33	36.5	31.1	23.9	188.15	0
1.47562	-0.175618	P51991;P51991-2;E7ERJ4;E7EWI9;H7C1J8	Heterogeneous nuclear ribonucleoprotein A3	HNRNPA3	8.99105	9.11247	8.95512	9.19956	9.14479	9.24115	14	14	14	10	11	11	13	13	12	10	11	11	13	13	12	10	11	11	13	13	12	45	31.1	45	39.594	3.0032e-264
1.03771	-0.111823	P52597;B4DKS8	Heterogeneous nuclear ribonucleoprotein F;Heterogeneous nuclear ribonucleoprotein F, N-terminally processed	HNRNPF	9.06811	8.96335	9.10497	9.1037	9.1726	9.19559	11	9	9	10	11	10	11	10	10	8	9	8	9	8	8	8	9	8	9	8	8	36.9	31.1	30.4	45.671	4.3422e-194
0.499704	-0.317533	P53680;P53680-2	AP-2 complex subunit sigma	AP2S1	6.88087	7.50975	7.57473	7.79271	7.30449	7.82075	2	2	2	2	1	2	2	2	2	2	1	2	2	2	2	2	1	2	2	2	2	11.3	31.1	11.3	17.018	0.00043098
1.2392	0.10518	P54198;F5H4M2;F5GWE4;P54198-2;F5GYH8	Protein HIRA	HIRA	9.73665	9.73257	9.67993	9.5405	9.64249	9.65061	34	34	34	30	32	31	29	29	31	30	32	31	29	29	31	30	32	31	29	29	31	41.2	31.1	41.2	111.83	0
1.71381	-0.216333	P55081	Microfibrillar-associated protein 1	MFAP1	8.63234	8.58709	8.72165	8.94013	8.85112	8.79882	8	8	8	8	7	7	8	8	8	8	7	7	8	8	8	8	7	7	8	8	8	17.3	31.1	17.3	51.958	2.7268e-46
3.05497	-0.291989	P61247;D6RG13;D6RAT0;H0Y9Y4;E9PFI5;D6RB09;F5H4F9;H0Y8L7;D6R9B6;D6RAS7;D6RED7;D6RI02;D6RGE0	40S ribosomal protein S3a	RPS3A	9.13127	9.13431	9.22157	9.47113	9.46571	9.42627	15	15	15	13	13	13	14	15	15	13	13	13	14	15	15	13	13	13	14	15	15	53.4	31.1	53.4	29.945	1.9615e-196
1.89045	-0.289397	P61313;E7ENU7;E7EQV9;Q642I1;E7EX53;E7ERA2	60S ribosomal protein L15;Ribosomal protein L15	RPL15	8.44781	8.55567	8.45079	8.88712	8.69808	8.73726	6	6	6	4	6	6	6	5	5	4	6	6	6	5	5	4	6	6	6	5	5	23	31.1	23	24.146	3.6167e-14
1.18079	0.168369	P61353	60S ribosomal protein L27	RPL27	9.17243	8.98451	9.02837	8.95743	8.83413	8.88863	9	9	9	8	8	8	7	7	7	8	8	8	7	7	7	8	8	8	7	7	7	54.4	31.1	54.4	15.798	7.0351e-41
1.6093	-0.204669	P61964;Q86VZ2	WD repeat-containing protein 5	WDR5	9.64929	9.846	9.75153	9.93553	9.97857	9.94672	13	13	13	13	13	13	11	11	11	13	13	13	11	11	11	13	13	13	11	11	11	51.8	31.1	51.8	36.588	0
1.05195	-0.384329	P62081;B5MCP9	40S ribosomal protein S7	RPS7	8.12294	8.13383	7.62057	8.3349	8.39627	8.29916	8	8	8	6	4	6	6	7	6	6	4	6	6	7	6	6	4	6	6	7	6	45.9	31.1	45.9	22.127	3.6475e-31
2.29366	-0.279072	P62241;Q5JR95	40S ribosomal protein S8	RPS8	8.96288	9.10938	8.96646	9.3179	9.28533	9.2727	13	13	13	12	10	11	11	11	11	12	10	11	11	11	11	12	10	11	11	11	11	59.1	31.1	59.1	24.205	2.3913e-113
2.31889	-0.408668	P62263;E5RH77;H0YB22	40S ribosomal protein S14	RPS14	8.66291	8.5313	8.72217	9.11381	9.06707	8.9615	8	8	8	6	7	7	8	8	8	6	7	7	8	8	8	6	7	7	8	8	8	41.1	31.1	41.1	16.273	1.4099e-46
2.88548	-0.386257	P62269;Q5GGW2	40S ribosomal protein S18	RPS18	8.85958	8.84546	8.97654	9.32529	9.27249	9.24257	11	11	11	7	8	9	10	10	10	7	8	9	10	10	10	7	8	9	10	10	10	57.9	31.1	57.9	17.718	3.2835e-44
2.9982	-0.328709	P62277;E9PS50	40S ribosomal protein S13	RPS13	8.57792	8.56955	8.63525	8.93685	8.86161	8.97038	11	11	11	9	9	9	7	6	9	9	9	9	7	6	9	9	9	9	7	6	9	57	31.1	57	17.222	1.8805e-55
3.17943	-0.413732	P62280	40S ribosomal protein S11	RPS11	8.81647	8.74199	8.78959	9.26475	9.1365	9.188	12	12	12	11	9	8	11	10	10	11	9	8	11	10	10	11	9	8	11	10	10	60.1	31.1	60.1	18.431	4.2543e-39
1.34638	-0.257834	P62306;F8W0W6	Small nuclear ribonucleoprotein F	SNRPF	8.22513	8.30421	8.19827	8.62129	8.33963	8.54019	3	3	3	2	3	3	2	2	2	2	3	3	2	2	2	2	3	3	2	2	2	48.8	31.1	48.8	9.7251	6.8054e-35
0.123969	-0.0428982	P62310	U6 snRNA-associated Sm-like protein LSm3	LSM3	8.15537	7.84528	8.16155	8.14944	8.18597	7.95549	2	2	2	2	2	2	2	2	2	2	2	2	2	2	2	2	2	2	2	2	2	19.6	31.1	19.6	11.845	0.00017127
0.982103	-0.125425	P62312	U6 snRNA-associated Sm-like protein LSm6	LSM6	8.05687	7.93008	8.06933	8.22253	8.11949	8.09054	6	6	6	3	3	3	3	3	3	3	3	3	3	3	3	3	3	3	3	3	3	56.2	31.1	56.2	9.1275	1.4059e-13
1.55263	-0.376841	P62314	Small nuclear ribonucleoprotein Sm D1	SNRPD1	9.23862	8.9731	9.15284	9.63051	9.35465	9.50993	4	4	4	4	4	4	4	4	4	4	4	4	4	4	4	4	4	4	4	4	4	54.6	31.1	54.6	13.281	8.4124e-116
2.20614	-0.371597	P62316	Small nuclear ribonucleoprotein Sm D2	SNRPD2	9.14114	9.29438	9.19123	9.65734	9.4758	9.60839	13	13	13	10	10	12	13	12	11	10	10	12	13	12	11	10	10	12	13	12	11	62.7	31.1	62.7	13.527	4.7469e-91
1.66679	-0.377374	P62424;Q5T8U3;Q5T8U2	60S ribosomal protein L7a	RPL7A	8.57561	8.26508	8.44962	8.90715	8.75455	8.76072	6	6	6	5	5	5	6	6	6	5	5	5	6	6	6	5	5	5	6	6	6	25.9	31.1	25.9	29.995	8.1493e-34
4.18963	-0.347421	P62701;P22090;C9JEH7;Q8TD47;A6NH36;C9JQ55	40S ribosomal protein S4, X isoform	RPS4X	8.93173	8.95679	8.92821	9.25727	9.3189	9.28283	17	17	17	15	11	12	16	16	17	15	11	12	16	16	17	15	11	12	16	16	17	58.6	31.1	58.6	29.597	8.7035e-91
1.87034	-0.139202	P62750;A8MUS3;A8MXA8;H7BY10	60S ribosomal protein L23a	RPL23A	8.48911	8.42261	8.4231	8.628	8.54329	8.58114	6	6	6	6	5	5	5	4	5	6	5	5	5	4	5	6	5	5	5	4	5	44.2	31.1	44.2	17.695	7.7658e-19
0.759702	-0.0890528	P62805	Histone H4	HIST1H4A	8.45994	8.47032	8.36674	8.56288	8.43604	8.56525	6	6	6	5	5	6	4	5	4	5	5	6	4	5	4	5	5	6	4	5	4	51.5	31.1	51.5	11.367	1.5262e-31
3.29161	-0.291189	P62829;C9JD32;B9ZVP7	60S ribosomal protein L23	RPL23	8.93959	8.91175	8.9053	9.15767	9.24175	9.23081	7	7	7	6	5	6	5	5	5	6	5	6	5	5	5	6	5	6	5	5	5	47.9	31.1	47.9	14.865	1.7544e-58
1.55529	-0.193906	P62851	40S ribosomal protein S25	RPS25	8.63095	8.59019	8.66044	8.8889	8.71513	8.85927	5	5	5	5	4	5	4	4	4	5	4	5	4	4	4	5	4	5	4	4	4	29.6	31.1	29.6	13.742	4.6302e-23
0.465513	0.579467	P62857	40S ribosomal protein S28	RPS28	8.14888	8.17044	8.32948	8.68169	7.31668	6.91203	2	2	2	2	2	2	2	1	1	2	2	2	2	1	1	2	2	2	2	1	1	30.4	31.1	30.4	7.8409	3.2957e-11
1.60743	-0.298825	P62906	60S ribosomal protein L10a	RPL10A	8.09566	7.88042	8.1052	8.34425	8.24363	8.38987	5	5	5	3	3	5	3	3	3	3	3	5	3	3	3	3	3	5	3	3	3	31.3	31.1	31.3	24.831	5.6801e-47
2.36001	-0.194959	P62913;P62913-2;Q5VVC8;Q5VVC9	60S ribosomal protein L11	RPL11	8.27875	8.30073	8.38198	8.53498	8.51726	8.4941	6	6	6	6	5	5	6	6	6	6	5	5	6	6	6	6	5	5	6	6	6	28.7	31.1	28.7	20.252	1.261e-16
0.200499	-0.0577145	P62917;E9PKU4;E9PKZ0;E9PIZ3;G3V1A1;E9PP36	60S ribosomal protein L8	RPL8	8.82631	8.53699	8.7873	8.82499	8.85106	8.6477	12	12	12	7	6	8	10	10	10	7	6	8	10	10	10	7	6	8	10	10	10	51.8	31.1	51.8	28.024	3.4194e-49
2.35616	-0.372273	P62979;P0CG48;F5H041;F5H7K6;Q96C32;P0CG47;F5GXK7;F5H747;F5H388;B4DV12;F5H7Y5;F5H265;F5H2Z3;F5GYU3;P62987;F5H6Q2;F5H4D8;F5GZ39	Ubiquitin-40S ribosomal protein S27a;Ubiquitin;40S ribosomal protein S27a;Polyubiquitin-C;Ubiquitin;Polyubiquitin-B;Ubiquitin;Ubiquitin-60S ribosomal protein L40;Ubiquitin;60S ribosomal protein L40	RPS27A;UBC;UBB;UBA52	8.58814	8.43449	8.64638	8.94767	8.92992	8.90824	6	6	6	6	4	4	5	4	5	6	4	4	5	4	5	6	4	4	5	4	5	48.1	31.1	48.1	17.965	1.1501e-87
0.385286	-0.0725468	P63010-2;P63010;Q7Z451;Q10567;Q10567-2;Q10567-3;F8WDL0;C9J1E7;F5GYG9	AP-2 complex subunit beta;AP-1 complex subunit beta-1	AP2B1;AP1B1	7.99352	7.90394	7.7843	7.9652	7.87863	8.05557	7	7	7	3	2	2	5	5	6	3	2	2	5	5	6	3	2	2	5	5	6	8.3	31.1	8.3	105.69	1.8094e-16
1.478	-0.251175	P63173	60S ribosomal protein L38	RPL38	9.30833	9.13376	9.30651	9.45043	9.60751	9.44419	6	6	6	6	6	6	6	6	6	6	6	6	6	6	6	6	6	6	6	6	6	52.9	31.1	52.9	8.2178	1.7256e-58
1.31887	-0.114758	P68371;P04350;B4DJ43;B4DFH6	Tubulin beta-4B chain;Tubulin beta-4A chain	TUBB4B;TUBB4A	8.95013	8.96412	8.91574	8.98596	9.11554	9.07276	17	17	3	12	12	13	16	14	16	12	12	13	16	14	16	1	2	1	3	3	3	51.5	31.1	12.6	49.83	0
2.07259	0.207337	P68431;P84243;Q16695;Q71DI3;Q5TEC6;Q6NXT2;B4DEB1	Histone H3.1;Histone H3.3;Histone H3.1t;Histone H3.2;Histone H3;Histone H3.3C	HIST1H3A;H3F3A;HIST3H3;HIST2H3A;HIST2H3PS2;H3F3C	8.54372	8.57774	8.49048	8.28574	8.3982	8.306	4	4	4	4	4	4	4	4	3	4	4	4	4	4	3	4	4	4	4	4	3	22.1	31.1	22.1	15.404	9.5677e-08
0.584786	-0.157078	P78345	Ribonuclease P protein subunit p38	RPP38	7.41782	7.61678	7.20262	7.5847	7.55909	7.56465	2	2	2	1	1	1	2	2	2	1	1	1	2	2	2	1	1	1	2	2	2	6.4	31.1	6.4	31.834	0.00099814
2.08366	-0.333782	P84090;G3V279	Enhancer of rudimentary homolog	ERH	9.37335	9.23444	9.44322	9.74546	9.65143	9.65547	8	8	8	8	8	8	8	7	8	8	8	8	8	7	8	8	8	8	8	7	8	60.6	31.1	60.6	12.259	8.9861e-252
0.123058	-0.0398324	P84098	60S ribosomal protein L19	RPL19	8.75119	8.76326	8.68646	9.00234	8.69051	8.62756	3	3	3	3	3	3	2	2	2	3	3	3	2	2	2	3	3	3	2	2	2	18.4	31.1	18.4	23.466	5.9149e-34
0.646275	-0.142301	P98175;P98175-2;P98175-3;P98175-4;P78332;E9PGM9;Q86SS3;B4DNY1	RNA-binding protein 10	RBM10	8.69412	8.43766	8.6497	8.84719	8.63999	8.7212	14	14	14	6	8	9	10	10	10	6	8	9	10	10	10	6	8	9	10	10	10	18	31.1	18	103.53	1.5376e-98
1.13966	-0.466744	Q00610;Q00610-2	Clathrin heavy chain 1	CLTC	7.56025	7.27619	7.1444	7.5232	8.03499	7.82288	5	5	5	0	0	0	3	5	3	0	0	0	3	5	3	0	0	0	3	5	3	3.7	31.1	3.7	191.61	1.9055e-10
2.36328	-0.257257	Q00839;Q00839-2;B3KX72;Q5RI18	Heterogeneous nuclear ribonucleoprotein U	HNRNPU	9.19173	9.08828	9.11631	9.32746	9.43124	9.40939	24	24	24	19	14	16	21	21	23	19	14	16	21	21	23	19	14	16	21	21	23	29.7	31.1	29.7	90.583	3.5322e-209
2.80907	-0.347937	Q01081;Q01081-2;Q8WU68;Q8WU68-3;Q01081-4;Q8WU68-2;Q01081-3	Splicing factor U2AF 35 kDa subunit	U2AF1	9.93023	9.84954	9.80552	10.1707	10.2613	10.1971	13	13	13	12	11	13	12	13	12	12	11	13	12	13	12	12	11	13	12	13	12	59.6	31.1	59.6	27.872	0
2.63271	-0.399785	Q02543;B4DM74	60S ribosomal protein L18a	RPL18A	7.91632	7.89973	8.02131	8.38317	8.25821	8.39534	7	7	7	6	4	5	5	5	5	6	4	5	5	5	5	6	4	5	5	5	5	36.9	31.1	36.9	20.762	3.1659e-22
2.59844	0.251593	Q02880;Q02880-2;E9PCY5;B4DLV2	DNA topoisomerase 2-beta;DNA topoisomerase 2	TOP2B	8.78032	8.76224	8.76966	8.45133	8.52768	8.57843	27	20	20	24	21	25	18	15	16	17	15	18	14	11	12	17	15	18	14	11	12	19.2	31.1	15	183.26	8.3763e-135
1.19324	-0.149365	Q05519;Q05519-2;Q5T760;Q5T757;B4DTC1;B4DWT1	Serine/arginine-rich splicing factor 11	SRSF11;SFRS11	9.60483	9.45725	9.62779	9.7527	9.66776	9.7175	12	12	12	10	8	10	11	12	11	10	8	10	11	12	11	10	8	10	11	12	11	28.5	31.1	28.5	53.542	1.5858e-179
0.743178	-0.169234	Q06830	Peroxiredoxin-1	PRDX1	7.96289	8.24445	8.03595	8.1271	8.30737	8.31652	4	4	2	3	4	3	3	4	4	3	4	3	3	4	4	1	2	1	1	2	2	18.6	31.1	9	22.11	2.1035e-09
2.25046	-0.342292	Q08211;F5GXA5;Q08211-2	ATP-dependent RNA helicase A	DHX9	9.14931	8.95828	9.0966	9.46427	9.39056	9.37623	37	37	37	24	18	27	33	34	35	24	18	27	33	34	35	24	18	27	33	34	35	35.1	31.1	35.1	140.96	0
3.66697	0.387654	Q08945;E9PMD4;E9PPZ7	FACT complex subunit SSRP1	SSRP1	8.52493	8.57256	8.57495	8.11876	8.19337	8.19734	11	11	11	10	9	9	6	5	6	10	9	9	6	5	6	10	9	9	6	5	6	17.1	31.1	17.1	81.074	6.4779e-54
2.33492	-0.281681	Q09161;F2Z2T1	Nuclear cap-binding protein subunit 1	NCBP1	8.0683	8.15284	8.04206	8.41938	8.38975	8.29912	8	8	8	2	5	6	6	7	7	2	5	6	6	7	7	2	5	6	6	7	7	12.8	31.1	12.8	91.838	1.355e-70
0.391563	0.0391165	Q10570;E9PIM1	Cleavage and polyadenylation specificity factor subunit 1	CPSF1	8.35392	8.39074	8.48508	8.39403	8.37783	8.34052	18	18	18	14	11	13	10	8	9	14	11	13	10	8	9	14	11	13	10	8	9	12.7	31.1	12.7	160.88	1.6562e-78
1.7086	0.164923	Q12824-2;G5E975;Q86WI6		SMARCB1	9.65591	9.67159	9.61704	9.4374	9.44815	9.56422	16	16	1	12	13	14	14	14	14	12	13	14	14	14	14	1	1	1	1	1	1	57.2	31.1	5.6	43.158	0
1.54021	-0.131698	Q12874;E7EUT8	Splicing factor 3A subunit 3	SF3A3	9.54753	9.43024	9.53832	9.64068	9.61527	9.65523	24	24	24	23	22	23	22	24	23	23	22	23	22	24	23	23	22	23	22	24	23	54.3	31.1	54.3	58.848	0
0.576948	-0.0771825	Q12905	Interleukin enhancer-binding factor 2	ILF2	8.31456	8.39391	8.51232	8.50966	8.48734	8.45535	7	7	7	6	5	6	7	7	7	6	5	6	7	7	7	6	5	6	7	7	7	25.1	31.1	25.1	43.062	4.9108e-32
0.422612	0.144044	Q12962	Transcription initiation factor TFIID subunit 10	TAF10	7.55115	7.62147	7.61225	7.43028	7.21295	7.7095	2	2	2	2	2	2	2	1	1	2	2	2	2	1	1	2	2	2	2	1	1	17.9	31.1	17.9	21.711	2.3998e-35
1.36709	-0.319865	Q13123;E7EQZ7;Q9H4P6;D6REL4;D6RAY9;D6RCQ4	Protein Red	IK	8.8655	8.6776	9.01094	9.26494	9.16056	9.08814	20	20	20	17	13	15	17	17	18	17	13	15	17	17	18	17	13	15	17	17	18	40.9	31.1	40.9	65.601	9.162e-126
1.62514	-0.228514	Q13148-2;Q13148;G3V162;B1AKP7;B4DJ45;Q13148-3	TAR DNA-binding protein 43	TARDBP	8.10612	8.14392	8.31228	8.40775	8.43748	8.40264	6	6	6	4	5	4	4	6	5	4	5	4	4	6	5	4	5	4	4	6	5	17.5	31.1	17.5	44.991	3.4253e-144
3.07101	-0.289428	Q13151	Heterogeneous nuclear ribonucleoprotein A0	HNRNPA0	8.59619	8.59952	8.50914	8.83828	8.85319	8.88167	7	7	7	6	5	5	7	5	6	6	5	5	7	5	6	6	5	5	7	5	6	25.6	31.1	25.6	30.84	2.0272e-78
0.601696	-0.327845	Q13242;H0YIB4	Serine/arginine-rich splicing factor 9	SRSF9	8.23376	7.5214	8.22355	8.44481	8.2418	8.27563	8	7	7	4	3	4	7	5	5	3	2	3	6	4	4	3	2	3	6	4	4	33	31.1	29.9	25.542	2.5928e-22
2.16267	-0.372528	Q13263;Q13263-2	Transcription intermediary factor 1-beta	TRIM28	7.89848	7.69616	7.80259	8.12362	8.25804	8.13316	6	6	6	2	1	2	6	3	6	2	1	2	6	3	6	2	1	2	6	3	6	9.2	31.1	9.2	88.549	7.9932e-26
0.0853448	0.0081164	Q13435;E9PPJ0;H0YCG1;E9PJ04;E9PJT3;H0YEX5;H0YDT7;E9PIL8	Splicing factor 3B subunit 2	SF3B2	10.0898	9.99857	10.0533	10.0704	9.99972	10.0472	45	45	45	37	39	37	40	37	39	37	39	37	40	37	39	37	39	37	40	37	39	51.3	31.1	51.3	100.23	0
0.935343	-0.172519	Q13523;F5H2U2;H0YDJ3;H0YEC8	Serine/threonine-protein kinase PRP4 homolog	PRPF4B	9.04179	8.89505	9.16563	9.26141	9.13786	9.22076	26	26	26	22	15	22	21	23	21	22	15	22	21	23	21	22	15	22	21	23	21	24.9	31.1	24.9	116.99	3.7869e-195
0.109504	0.0269915	Q13769;F8WCP5;C9JXG5;H7C072;H7C441;C9JCL9;F5GZF3;C9JXU6	THO complex subunit 5 homolog	THOC5	8.20683	8.3611	8.50043	8.36254	8.35025	8.2746	12	12	12	8	7	8	8	6	11	8	7	8	8	6	11	8	7	8	8	6	11	22.7	31.1	22.7	78.507	7.296e-78
3.29923	-0.382713	Q14103;Q14103-3;H0Y8G5;Q14103-2;B4DTC3;Q14103-4;H7BXN2;D6RAF8;H0YA96;D6RF44;D6RBQ9;D6RD83;F5H6R6	Heterogeneous nuclear ribonucleoprotein D0	HNRNPD	8.6074	8.62582	8.51648	8.95219	8.99685	8.9488	11	11	10	5	6	5	11	9	11	5	6	5	11	9	11	4	5	4	10	8	10	33.5	31.1	31.3	38.434	4.435e-99
2.53458	-0.333336	Q14192;Q5TM15;F8WDA8;C9J3S8	Four and a half LIM domains protein 2	FHL2	8.37103	8.43433	8.43588	8.65352	8.79373	8.79399	13	13	13	8	7	6	9	10	11	8	7	6	9	10	11	8	7	6	9	10	11	59.9	31.1	59.9	32.193	1.1832e-80
2.35241	-0.320437	Q14498;Q14498-2;Q14498-3;G3XAC6;E1P5S2;H0Y4X3;Q5QP23;Q5QP22;Q5QP21;A8MYG5;F2Z2Z5;F8WF24;H0YJJ3;G3V5Z6;H0Y6I9;F8WF73;F2Z3E6	RNA-binding protein 39	RBM39	9.72201	9.5399	9.65709	9.92977	9.97371	9.97684	26	26	23	23	22	19	25	22	23	23	22	19	25	22	23	20	20	17	23	19	21	53.4	31.1	48.5	59.379	0
1.16442	0.298373	Q14684;Q14684-2	Ribosomal RNA processing protein 1 homolog B	RRP1B	8.68017	8.57122	8.70093	8.54409	8.36211	8.151	11	11	11	9	7	10	5	6	6	9	7	10	5	6	6	9	7	10	5	6	6	19.1	31.1	19.1	84.427	3.1507e-70
2.67387	-0.36788	Q14686;F8WCI1	Nuclear receptor coactivator 6	NCOA6	8.97917	9.08393	8.96953	9.30481	9.41895	9.41251	10	10	10	8	7	8	6	5	6	8	7	8	6	5	6	8	7	8	6	5	6	6.2	31.1	6.2	219.14	3.0277e-64
0.109279	-0.0376074	Q14690;F5H7X0	Protein RRP5 homolog	PDCD11	8.14777	7.94848	8.35917	8.24819	8.20099	8.11906	12	12	12	7	3	8	7	7	6	7	3	8	7	7	6	7	3	8	7	7	6	7.7	31.1	7.7	208.7	4.3668e-36
1.62226	0.288916	Q14978-2;Q14978	Nucleolar and coiled-body phosphoprotein 1	NOLC1	9.88395	9.78417	10.0302	9.6818	9.60279	9.54701	35	35	2	31	31	31	28	30	28	31	31	31	28	30	28	1	2	2	2	2	2	52.3	31.1	4.5	74.746	0
0.442442	-0.0346524	Q14CA3;Q14669;Q14CF1;G5E9G6;B4DYJ6;C9JLD7;C9JSX9;C9JLJ5;H7C1L9;H7C2Y1;F8W9P3	Probable E3 ubiquitin-protein ligase TRIP12	TRIP12	8.16773	8.05553	8.10476	8.15794	8.12785	8.14619	15	15	15	9	9	11	4	5	3	9	9	11	4	5	3	9	9	11	4	5	3	9.5	31.1	9.5	225.52	6.9916e-73
1.43459	-0.258054	Q15233;F5GYZ3;C9JYS8;H7C367;C9IZL7;C9J4X2	Non-POU domain-containing octamer-binding protein	NONO	9.06796	9.18279	8.93733	9.23429	9.38146	9.34649	17	16	15	13	10	15	17	16	16	12	9	14	16	15	15	11	8	13	15	14	14	34.4	31.1	32.7	54.231	8.6474e-111
1.58105	-0.121321	Q15365	Poly(rC)-binding protein 1	PCBP1	9.19368	9.17693	9.28711	9.35093	9.34639	9.32436	13	13	10	11	11	12	11	10	11	11	11	12	11	10	11	9	8	9	8	8	8	63.2	31.1	52.2	37.497	1.0471e-277
1.04982	-0.113755	Q15393;Q15393-3;Q15393-2;I3L4G7;H3BMB0	Splicing factor 3B subunit 3	SF3B3	9.99856	9.90758	10.0644	10.1497	10.0787	10.0835	50	50	50	47	43	47	43	42	43	47	43	47	43	42	43	47	43	47	43	42	43	48.1	31.1	48.1	135.58	0
0.868554	-0.107631	Q15427;Q5SZ64	Splicing factor 3B subunit 4	SF3B4	8.88351	8.94808	8.90444	8.91278	9.05507	9.09107	5	5	5	4	2	3	5	5	5	4	2	3	5	5	5	4	2	3	5	5	5	20.3	31.1	20.3	44.385	3.7888e-48
0.3666	-0.0480518	Q15428	Splicing factor 3A subunit 2	SF3A2	9.04009	9.13513	9.12496	9.21995	9.06311	9.16128	14	14	14	10	10	11	12	13	13	10	10	11	12	13	13	10	10	11	12	13	13	30	31.1	30	49.255	7.2655e-223
2.03652	-0.202588	Q15459;E9PAW1;F5H048;H7C1L2;F8WB66;F8WC79	Splicing factor 3A subunit 1	SF3A1	9.82166	9.71046	9.8473	10.0033	9.97781	10.006	35	35	35	32	31	33	32	31	33	32	31	33	32	31	33	32	31	33	32	31	33	48.4	31.1	48.4	88.885	0
0.403871	0.0396182	Q15532;Q15532-2;B4DLD3	Protein SSXT	SS18	8.96701	8.90471	8.9361	8.88833	8.83577	8.96487	4	4	4	4	3	4	4	4	4	4	3	4	4	4	4	4	3	4	4	4	4	9.1	31.1	9.1	45.929	9.4717e-43
0.475487	0.196398	Q15637-5;C9JJE2;B4DX42;C9J792;H7BZT1		SF1	7.70431	7.63768	7.77808	7.61549	7.74593	7.16946	13	2	1	12	11	12	12	12	12	2	2	2	1	2	1	1	1	1	0	1	0	25.5	31.1	1.7	80.62	5.3665e-135
0.470651	-0.103419	Q15717	ELAV-like protein 1	ELAVL1	7.84584	7.54612	7.80336	7.86202	7.8034	7.84016	3	3	3	2	1	2	2	2	3	2	1	2	2	2	3	2	1	2	2	2	3	11	31.1	11	36.091	7.2011e-08
1.20412	0.158707	Q1ED39;H3BNU8;H3BMC9;H3BPL4	Protein C16orf88	C16orf88	8.29872	8.20246	8.23812	8.16083	7.97952	8.12284	5	5	5	5	3	5	3	2	3	5	3	5	3	2	3	5	3	5	3	2	3	14.2	31.1	14.2	51.588	1.2955e-36
0.977872	-0.270851	Q2TAY7;B4E3L0	WD40 repeat-containing protein SMU1	SMU1	8.58929	8.49378	8.8973	8.98427	8.96714	8.84152	15	15	15	10	8	11	11	12	12	10	8	11	11	12	12	10	8	11	11	12	12	39.6	31.1	39.6	57.543	2.2304e-216
0.457241	0.247557	Q3ZCQ8-2;Q3ZCQ8;Q330K1	Mitochondrial import inner membrane translocase subunit TIM50	TIMM50	7.7511	7.78877	7.56692	7.52148	7.80371	7.03893	3	3	3	2	2	3	1	0	0	2	2	3	1	0	0	2	2	3	1	0	0	8.6	31.1	8.6	50.464	1.4522e-33
2.02818	-0.373949	Q53GS9;B9A018;B8ZZD1;G5E9H0;B4DHT4;F8WC91;C9JIU2;C9J0X5	U4/U6.U5 tri-snRNP-associated protein 2	USP39	8.54872	8.58768	8.79486	9.05862	9.01473	8.97976	19	19	19	14	11	15	17	16	17	14	11	15	17	16	17	14	11	15	17	16	17	41.2	31.1	41.2	65.38	2.8592e-229
1.63251	-0.337789	Q5SSJ5;Q5SSJ5-2;B0QZK4;Q5SSJ5-3;Q5SWC8;Q5SSJ5-5;B0QZK8;B0QZK9	Heterochromatin protein 1-binding protein 3	HP1BP3	8.12483	7.87558	8.16256	8.39999	8.43762	8.33874	10	10	10	5	3	4	10	9	9	5	3	4	10	9	9	5	3	4	10	9	9	19.2	31.1	19.2	61.206	3.7115e-66
1.80438	-0.313925	Q5T200;Q5T200-2;F8W781;Q5T9K0;C9J4N9	Zinc finger CCCH domain-containing protein 13	ZC3H13	8.28326	8.20371	8.35085	8.72354	8.52521	8.53084	15	15	15	6	5	8	14	9	11	6	5	8	14	9	11	6	5	8	14	9	11	10	31.1	10	196.63	4.2705e-42
1.50418	0.237172	Q5T280;E7ESY7	Uncharacterized protein C9orf114	C9orf114	8.11916	8.14035	8.2394	8.03523	7.93435	7.81781	5	5	5	5	2	4	3	4	2	5	2	4	3	4	2	5	2	4	3	4	2	17.8	31.1	17.8	42.008	2.0565e-51
0.735746	-0.51884	Q5T749	Keratinocyte proline-rich protein	KPRP	7.56647	6.96268	7.66557	8.38092	7.77119	7.59914	6	6	6	2	0	4	6	4	3	2	0	4	6	4	3	2	0	4	6	4	3	13.1	31.1	13.1	64.135	4.1859e-15
1.74043	-0.323421	Q5VTL8;Q5VTL8-2	Pre-mRNA-splicing factor 38B	PRPF38B	8.91081	8.62857	8.81297	9.13075	9.08408	9.10779	15	15	15	9	8	10	14	13	13	9	8	10	14	13	13	9	8	10	14	13	13	33.2	31.1	33.2	64.467	1.3826e-181
0.766284	-0.0815907	Q5VWQ0;Q5VWQ0-4;H0YDA9;Q6PCB5;Q6PCB5-2;C9JM20;H7C2D3	Round spermatid basic protein 1	RSBN1	7.60161	7.51188	7.60742	7.69301	7.6935	7.57919	4	4	4	2	3	2	4	3	3	2	3	2	4	3	3	2	3	2	4	3	3	6	31.1	6	90.071	2.6838e-38
1.02209	0.0681785	Q68DK7;Q68DK7-2;Q68DK7-3	Male-specific lethal 1 homolog	MSL1	7.94297	7.89196	7.86529	7.82671	7.79756	7.87142	3	3	3	3	2	3	2	3	2	3	2	3	2	3	2	3	2	3	2	3	2	8.3	31.1	8.3	67.128	2.5625e-27
1.15512	0.31477	Q68E01;Q68E01-2;Q68E01-3;Q68E01-4	Integrator complex subunit 3	INTS3	8.27307	8.17606	8.16286	7.65287	8.06859	7.94622	9	9	9	8	6	8	4	3	3	8	6	8	4	3	3	8	6	8	4	3	3	11.1	31.1	11.1	118.07	9.3718e-136
1.57383	-0.327365	Q69YN4;Q69YN4-3;Q69YN4-2;Q69YN4-4;H0YBN5;H0YB68	Protein virilizer homolog	KIAA1429	8.20183	8.03878	8.21746	8.57374	8.32811	8.53831	11	11	11	5	4	4	10	9	11	5	4	4	10	9	11	5	4	4	10	9	11	7.2	31.1	7.2	202.02	4.4021e-36
0.83426	-0.141637	Q6P2Q9;I3L0J9;F5H2I4;I3L3Z8;I3L1T8	Pre-mRNA-processing-splicing factor 8	PRPF8	9.78931	9.70308	9.95764	9.99565	9.96786	9.91143	101	101	101	81	74	89	85	81	77	81	74	89	85	81	77	81	74	89	85	81	77	47.3	31.1	47.3	273.6	0
0.0221294	0.00261752	Q6P9B9	Integrator complex subunit 5	INTS5	8.39499	8.47104	8.49734	8.41233	8.49768	8.44553	8	8	8	8	3	8	4	4	5	8	3	8	4	4	5	8	3	8	4	4	5	10.4	31.1	10.4	107.99	8.1771e-46
0.513698	-0.0804942	Q6UXN9;C9JBU3	WD repeat-containing protein 82	WDR82	9.03064	9.20685	9.08796	9.13884	9.14925	9.27884	9	9	9	7	5	6	9	8	9	7	5	6	9	8	9	7	5	6	9	8	9	27.8	31.1	27.8	35.079	7.2887e-107
3.35422	0.338202	Q6ZU65;Q6ZU65-2;H7C4P8;C9J6Y5	Ubinuclein-2	UBN2	9.71492	9.74479	9.70472	9.32987	9.38853	9.43143	47	47	47	43	40	42	27	26	28	43	40	42	27	26	28	43	40	42	27	26	28	42.6	31.1	42.6	146.09	0
0.191875	-0.0878356	Q75QN2;Q75QN2-2;H0YBS1;E5RG48;E5RIN8;H0YBQ1;E5RJF0;H0YC12;E5RJL5	Integrator complex subunit 8	INTS8	7.73321	7.43147	7.9948	7.81545	7.6906	7.91692	7	7	7	4	2	2	4	4	5	4	2	2	4	4	5	4	2	2	4	4	5	10.9	31.1	10.9	113.09	2.0278e-65
2.9059	-0.192227	Q7L014;D6RJA6;F5GYY8;H0Y9U3	Probable ATP-dependent RNA helicase DDX46	DDX46	10.1438	10.1637	10.0983	10.3444	10.3007	10.3374	68	68	68	55	56	59	60	59	61	55	56	59	60	59	61	55	56	59	60	59	61	56.3	31.1	56.3	117.36	0
1.64157	-0.152063	Q7RTV0	PHD finger-like domain-containing protein 5A	PHF5A	9.41913	9.51045	9.4993	9.60948	9.68892	9.58668	10	10	10	8	8	8	9	8	8	8	8	8	9	8	8	8	8	8	9	8	8	82.7	31.1	82.7	12.405	1.4332e-120
2.72232	-0.274106	Q7Z6E9;Q7Z6E9-2;Q7Z6E9-4;H3BSK8;H3BUN0;I3L3Y2;Q7Z6E9-3	E3 ubiquitin-protein ligase RBBP6	RBBP6	9.38232	9.33961	9.35257	9.68102	9.56323	9.65257	52	52	52	37	31	36	50	43	46	37	31	36	50	43	46	37	31	36	50	43	46	31.9	31.1	31.9	201.56	0
3.97521	-0.330604	Q86U42;Q86U42-2;Q92843-2;G3V4T2;B4DEH8;H0YJH9	Polyadenylate-binding protein 2	PABPN1	8.15972	8.13751	8.10147	8.48605	8.46455	8.43992	4	4	4	3	2	3	4	4	4	3	2	3	4	4	4	3	2	3	4	4	4	16	31.1	16	32.749	4.27e-26
0.362277	-0.0467135	E9PB61;Q86V81	THO complex subunit 4	ALYREF	9.23687	9.15201	9.11307	9.29299	9.17348	9.17563	9	9	9	8	7	8	8	6	7	8	7	8	8	6	7	8	7	8	8	6	7	49.2	31.1	49.2	27.557	2.4092e-202
1.78136	-0.354695	Q86W42;Q86W42-2;Q86W42-3	THO complex subunit 6 homolog	THOC6	8.07185	8.06081	8.10995	8.53321	8.25971	8.51376	7	7	7	6	5	5	5	4	4	6	5	5	5	4	4	6	5	5	5	4	4	24.6	31.1	24.6	37.535	2.3541e-22
2.39554	-0.349252	Q86XP3;Q86XP3-2	ATP-dependent RNA helicase DDX42	DDX42	8.90866	8.76075	8.9364	9.23802	9.24155	9.174	25	25	25	19	13	20	22	22	21	19	13	20	22	22	21	19	13	20	22	22	21	33	31.1	33	102.97	1.201e-207
1.45327	-0.201367	Q8IWX8	Calcium homeostasis endoplasmic reticulum protein	CHERP	8.72278	8.73926	8.91586	9.02898	8.96945	8.98358	17	17	17	12	8	9	17	15	17	12	8	9	17	15	17	12	8	9	17	15	17	22.9	31.1	22.9	103.7	2.2049e-151
1.03333	-0.188162	Q8IX12;Q8IX12-2;F5H2E6;F5H1H2;F5H3E1;H0YFJ7;F5H218	Cell division cycle and apoptosis regulator protein 1	CCAR1	8.31118	8.06348	8.32554	8.43867	8.41657	8.40944	9	9	9	7	6	6	7	8	8	7	6	6	7	8	8	7	6	6	7	8	8	9	31.1	9	132.82	3.823e-41
3.30808	-0.318443	Q8IY50-2;Q8IY50	Solute carrier family 35 member F3	SLC35F3	8.13754	8.20602	8.10295	8.4564	8.47276	8.47268	2	2	2	2	2	2	2	2	2	2	2	2	2	2	2	2	2	2	2	2	2	2.9	31.1	2.9	54.773	0.003273
2.40744	-0.296602	Q8IY81	Putative rRNA methyltransferase 3	FTSJ3	8.22868	8.18929	8.31721	8.5381	8.59878	8.48811	11	11	11	7	3	9	9	8	11	7	3	9	9	8	11	7	3	9	9	8	11	18.1	31.1	18.1	96.557	8.2589e-93
1.2038	-0.224363	Q8N3X1-2;Q8N3X1	Formin-binding protein 4	FNBP4	8.39778	8.32576	8.57186	8.75206	8.5976	8.61884	12	12	12	9	7	9	12	10	10	9	7	9	12	10	10	9	7	9	12	10	10	17.4	31.1	17.4	110.45	3.4167e-106
0.0465454	0.0115525	Q8N7H5;Q8N7H5-2;F8W9Q2;B4DGJ5	RNA polymerase II-associated factor 1 homolog	PAF1	7.50048	7.35205	7.55406	7.35859	7.56477	7.44857	5	5	5	3	3	4	2	2	2	3	3	4	2	2	2	3	3	4	2	2	2	11.7	31.1	11.7	59.975	2.1123e-28
3.31455	-0.283995	Q8NAV1	Pre-mRNA-splicing factor 38A	PRPF38A	8.45755	8.38115	8.3969	8.71009	8.71025	8.66724	7	7	7	4	5	6	6	6	6	4	5	6	6	6	6	4	5	6	6	6	6	27.6	31.1	27.6	37.476	1.9062e-54
1.35688	-0.270229	Q8NDT2	Putative RNA-binding protein 15B	RBM15B	7.40497	7.33776	7.14268	7.49152	7.54454	7.66004	4	3	3	2	2	2	3	3	4	1	1	1	2	2	3	1	1	1	2	2	3	5.1	31.1	4.3	97.204	8.109e-12
3.32917	0.329246	Q8NEZ4-3;Q8NEZ4;Q8NEZ4-2;H7BY37;H0Y765;H0YMU7;H7C2V8;H7C212;C9J4Z5;Q6N019;H0YNL4	Histone-lysine N-methyltransferase MLL3	MLL3	10.5089	10.5271	10.4388	10.1586	10.1363	10.1922	155	152	152	136	130	137	121	115	126	133	127	134	118	112	123	133	127	134	118	112	123	39.8	31.1	39.4	547.63	0
1.21142	-0.216405	Q8NI27;H0Y815;F2Z2V2	THO complex subunit 2	THOC2	8.15755	8.09642	8.28753	8.3061	8.51599	8.36862	16	16	16	9	6	9	12	11	12	9	6	9	12	11	12	9	6	9	12	11	12	11.1	31.1	11.1	182.77	2.2897e-82
1.79852	-0.413844	Q8TA86;C9J6V2	Retinitis pigmentosa 9 protein	RP9	7.80011	7.64748	7.51486	8.14916	7.94663	8.10819	6	6	6	2	1	2	5	4	5	2	1	2	5	4	5	2	1	2	5	4	5	27.1	31.1	27.1	26.106	4.1886e-18
0.0271084	-0.00819031	Q8TAQ2	SWI/SNF complex subunit SMARCC2	SMARCC2	8.01616	7.94429	8.19033	7.92838	8.1697	8.07726	59	2	2	51	47	50	52	49	49	2	2	2	2	2	2	2	2	2	2	2	2	44.9	31.1	1.6	132.88	0
1.65431	0.379514	Q8TD26;C9JFU2;Q8TD26-3;H7C294	Chromodomain-helicase-DNA-binding protein 6	CHD6	7.7103	7.88225	7.85553	7.61215	7.31555	7.38183	15	7	7	12	13	11	6	6	8	5	6	5	0	0	0	5	6	5	0	0	0	5.9	31.1	2.6	305.41	1.0265e-102
0.665947	-0.10826	Q8TDD1-2;Q8TDD1;F8VRX4;H0YHH7	ATP-dependent RNA helicase DDX54	DDX54	8.11002	7.93245	7.96877	8.12642	8.19047	8.01912	7	7	7	6	4	5	5	4	4	6	4	5	5	4	4	6	4	5	5	4	4	9.9	31.1	9.9	98.665	1.723e-28
1.59656	0.202869	Q8TDN6	Ribosome biogenesis protein BRX1 homolog	BRIX1	8.36325	8.26131	8.4181	8.11588	8.21595	8.10223	6	6	6	6	5	6	3	4	4	6	5	6	3	4	4	6	5	6	3	4	4	24.6	31.1	24.6	41.401	2.4701e-28
0.390693	-0.392584	Q8WVK2;H0YBW5;B8ZZ98	U4/U6.U5 small nuclear ribonucleoprotein 27 kDa protein	SNRNP27	8.22407	7.06538	8.42015	8.23442	8.325	8.32793	5	5	5	4	2	3	5	4	3	4	2	3	5	4	3	4	2	3	5	4	3	25.2	31.1	25.2	18.86	1.1426e-13
0.825425	-0.249619	Q8WWY3;E7EVX8;E7ESA8;Q8WWY3-2;Q8WWY3-3;E7EN72;E7ESX0;E7EU94	U4/U6 small nuclear ribonucleoprotein Prp31	PRPF31	8.60574	8.40341	8.87235	8.93024	8.8882	8.81192	13	13	13	7	8	6	9	8	10	7	8	6	9	8	10	7	8	6	9	8	10	39.5	31.1	39.5	55.455	1.2409e-124
2.39212	-0.121633	Q8WXA9-2;B3KRJ9;Q8WXA9;E5RFV3;H0YC47	Splicing regulatory glutamine/lysine-rich protein 1	SREK1	9.40807	9.35929	9.34054	9.48312	9.49599	9.4937	16	16	16	16	13	14	16	16	16	16	13	14	16	16	16	16	13	14	16	16	16	31.9	31.1	31.9	71.649	0
2.43245	0.384795	Q8WY36;Q8WY36-2;C9JA69;A2RRM7;C9J8D0;C9JZA0;C9JYU6	HMG box transcription factor BBX	BBX	8.17026	8.00864	8.0599	7.61292	7.72312	7.74838	5	5	5	3	5	4	1	1	1	3	5	4	1	1	1	3	5	4	1	1	1	7.7	31.1	7.7	105.13	4.8036e-21
1.06843	0.42149	Q92754;B4DWK3	Transcription factor AP-2 gamma	TFAP2C	8.19932	8.31307	8.13887	8.04084	7.44891	7.89703	9	5	5	9	8	9	6	4	4	5	4	5	3	1	2	5	4	5	3	1	2	25.1	31.1	17.1	49.176	4.7899e-43
0.857304	0.112617	Q92785;B4DT58;E9PN04;Q92794;A5PLL3;Q92782-2;E9PDV3;Q92782;Q92784;Q92782-3;H0YEI1	Zinc finger protein ubi-d4	DPF2	9.73276	9.85375	9.7573	9.61589	9.62428	9.76579	23	23	22	19	18	19	19	19	19	19	18	19	19	19	19	19	17	19	19	19	19	74.7	31.1	72.9	44.155	0
2.03776	0.168284	Q92922;F8WE13;Q9UL12;B4DPI2;Q5SYV2	SWI/SNF complex subunit SMARCC1	SMARCC1	9.88367	9.89707	9.8613	9.67862	9.678	9.78057	55	38	38	48	46	46	43	41	41	33	31	32	28	29	30	33	31	32	28	29	30	49.4	31.1	38.9	122.87	0
0.516629	0.0413453	Q969G3;Q969G3-2;B4DGM3;B4DFR4;C0IMW5;H7C3F6;H7BXG8;H7C048;P46459;I3L0N3;B4DFA2	SWI/SNF-related matrix-associated actin-dependent regulator of chromatin subfamily E member 1	SMARCE1	9.96767	9.91778	9.92253	9.93253	9.83252	9.9189	22	22	22	21	21	20	19	19	19	21	21	20	19	19	19	21	21	20	19	19	19	58.6	31.1	58.6	46.649	0
0.194748	0.0511986	Q96AG4	Leucine-rich repeat-containing protein 59	LRRC59	8.25813	8.53866	8.53448	8.33181	8.467	8.37887	6	6	6	5	3	2	6	6	5	5	3	2	6	6	5	5	3	2	6	6	5	22.8	31.1	22.8	34.93	1.4805e-25
1.23139	0.340259	Q96CB8;E9PGI3;C9J0M6;C9JDP3;D6R9W3	Integrator complex subunit 12	INTS12	8.0944	8.07383	8.03643	7.59787	7.60071	7.9853	4	4	4	2	3	3	3	3	3	2	3	3	3	3	3	2	3	3	3	3	3	9.5	31.1	9.5	48.807	2.4779e-17
0.404107	-0.0411504	Q96DI7;B4DQJ1;Q9NSS8	U5 small nuclear ribonucleoprotein 40 kDa protein	SNRNP40	9.16134	9.17777	9.2388	9.30606	9.19546	9.19984	13	13	13	11	10	12	10	10	8	11	10	12	10	10	8	11	10	12	10	10	8	56	31.1	56	39.31	3.9278e-190
0.487407	-0.192522	Q96EK4	THAP domain-containing protein 11	THAP11	7.31249	7.09377	7.28258	7.1106	7.53505	7.62076	2	2	2	2	2	2	1	1	0	2	2	2	1	1	0	2	2	2	1	1	0	5.4	31.1	5.4	34.455	2.1346e-05
0.227781	0.100602	Q96ES7;H3BPL5;H3BN84	SAGA-associated factor 29 homolog	CCDC101	7.6201	7.62952	7.51654	7.16902	7.74448	7.55086	2	2	2	2	2	2	1	1	2	2	2	2	1	1	2	2	2	2	1	1	2	7.5	31.1	7.5	33.238	3.9211e-18
2.09786	0.168664	Q96EY1;Q96EY1-2;E7ES32	DnaJ homolog subfamily A member 3, mitochondrial	DNAJA3	8.08831	8.06807	7.9935	7.87486	7.85266	7.91636	8	8	8	5	4	3	5	4	3	5	4	3	5	4	3	5	4	3	5	4	3	23.5	31.1	23.5	52.488	7.003e-30
2.91713	0.314867	Q96FJ2	Dynein light chain 2, cytoplasmic	DYNLL2	8.89858	8.90543	9.00907	8.597	8.62571	8.64576	6	4	4	6	6	6	6	6	6	4	4	4	4	4	4	4	4	4	4	4	4	39.3	31.1	14.6	10.35	1.2126e-36
0.810831	-0.157935	Q96FV9;Q96FV9-2	THO complex subunit 1	THOC1	8.4722	8.32623	8.61134	8.57214	8.69712	8.61432	12	12	12	10	8	10	10	8	11	10	8	10	10	8	11	10	8	10	10	8	11	22.4	31.1	22.4	75.665	1.4518e-83
1.97157	0.279283	Q96GM5;Q96GM5-2;F8VRQ4;F5GY02;H0YHV1;F8VUB0;F8VZ70;F8VW95;C9JYI7	SWI/SNF-related matrix-associated actin-dependent regulator of chromatin subfamily D member 1	SMARCD1	8.85681	8.80631	8.80068	8.64373	8.43872	8.5435	18	16	13	14	15	16	11	9	10	12	13	14	9	7	8	10	10	12	8	7	7	38.4	31.1	27.6	58.232	3.4369e-228
0.702272	0.274299	Q96HW7;Q96HW7-2;Q96HW7-3;Q96HW7-4;F8WAA7;Q2T9F4;Q96LV5;E9PIM3	Integrator complex subunit 4	INTS4	7.89802	7.96923	8.07357	7.67254	7.42844	8.01695	10	10	10	6	4	6	3	4	5	6	4	6	3	4	5	6	4	6	3	4	5	11.3	31.1	11.3	108.17	1.196e-34
2.10329	-0.263368	Q96I25;Q5W012;Q5W010;Q5W011;H0Y6J6	Splicing factor 45	RBM17	8.63327	8.56215	8.71383	8.96096	8.86773	8.87067	20	20	20	10	7	11	17	14	13	10	7	11	17	14	13	10	7	11	17	14	13	46.9	31.1	46.9	44.961	1.2364e-138
2.91139	-0.309533	Q96MU7;Q96MU7-2	YTH domain-containing protein 1	YTHDC1	8.42799	8.40995	8.42118	8.80344	8.70224	8.68204	8	8	8	8	6	7	7	6	7	8	6	7	7	6	7	8	6	7	7	6	7	12.4	31.1	12.4	84.699	2.9559e-67
1.57981	-0.333549	Q96PK6;B8ZZ74;Q96PK6-2;F2Z2W2;F8WDX3;Q2PYN1;D6RGD8	RNA-binding protein 14	RBM14	8.5401	8.32031	8.33576	8.85026	8.72551	8.62105	9	9	8	7	5	6	8	6	6	7	5	6	8	6	6	7	5	5	8	6	6	17.6	31.1	15.2	69.491	3.1618e-37
0.594359	-0.099517	Q96QC0;F5H5K4	Serine/threonine-protein phosphatase 1 regulatory subunit 10	PPP1R10	7.54538	7.43785	7.50798	7.46991	7.70231	7.61754	3	3	3	1	2	2	2	3	2	1	2	2	2	3	2	1	2	2	2	3	2	4.8	31.1	4.8	99.057	5.5421e-07
0.167949	0.0451136	Q99459	Cell division cycle 5-like protein	CDC5L	9.00113	8.76641	9.04202	8.99907	8.83541	8.83974	21	21	21	18	18	20	17	15	16	18	18	20	17	15	16	18	18	20	17	15	16	33.5	31.1	33.5	92.25	7.6021e-167
0.633985	0.416986	Q99575;E5RK39	Ribonucleases P/MRP protein subunit POP1	POP1	7.95517	8.00492	7.98514	8.10934	7.49395	7.09099	10	10	10	3	3	4	6	3	4	3	3	4	6	3	4	3	3	4	6	3	4	12.3	31.1	12.3	114.71	4.7553e-28
3.8589	0.252773	Q9BTC0;Q9BTC0-1;Q9BTC0-3;Q9BTC0-2	Death-inducer obliterator 1	DIDO1	10.4283	10.4225	10.3797	10.1425	10.1567	10.1729	101	101	101	96	93	91	68	63	68	96	93	91	68	63	68	96	93	91	68	63	68	60.3	31.1	60.3	243.87	0
0.482407	-0.380532	Q9BTD8;Q9BTD8-3;Q9BTD8-2;Q9BTD8-4	RNA-binding protein 42	RBM42	8.03743	7.03539	8.03977	7.93487	8.17912	8.14019	4	4	4	3	1	4	3	3	3	3	1	4	3	3	3	3	1	4	3	3	3	10.8	31.1	10.8	50.413	1.6704e-44
1.78503	-0.276941	Q9BUQ8;H0YIL9;H0YI52;F8VVA2	Probable ATP-dependent RNA helicase DDX23	DDX23	9.63333	9.511	9.72886	9.95999	9.86736	9.87667	48	48	48	39	30	39	43	38	41	39	30	39	43	38	41	39	30	39	43	38	41	51.8	31.1	51.8	95.581	4.6364e-263
3.96274	-0.386735	Q9BV38	WD repeat-containing protein 18	WDR18	10.0599	10.0522	9.99413	10.4504	10.4149	10.4012	21	21	21	18	18	18	20	20	21	18	18	18	20	20	21	18	18	18	20	20	21	53	31.1	53	47.405	0
0.198846	-0.0347789	Q9BWF3;E9PB51;E7EQS3;Q9BQ04;Q9BWF3-2;D6R9K7;Q9BWF3-3;E9PM61;E9PLB0	RNA-binding protein 4;RNA-binding protein 4B	RBM4;RBM4B	8.13808	8.02617	8.06149	8.08785	8.22087	8.02135	7	7	5	6	3	4	3	4	3	6	3	4	3	4	3	4	2	3	2	3	2	25.3	31.1	13.2	40.313	5.3356e-51
1.53515	-0.174792	Q9BWJ5	Splicing factor 3B subunit 5	SF3B5	9.09072	9.26112	9.19984	9.39078	9.34998	9.3353	8	8	8	7	6	8	8	8	8	7	6	8	8	8	8	7	6	8	8	8	8	96.5	31.1	96.5	10.135	0
2.69617	-0.308677	Q9BXP5;Q9BXP5-3;Q9BXP5-2;Q9BXP5-4;Q9BXP5-5;H7C3A1;E7EPT2;H7C1K0;F5H3Y8;H7C0U8;H7C159	Serrate RNA effector molecule homolog	SRRT	9.0063	8.90806	9.04941	9.30333	9.27614	9.31033	24	24	24	18	15	17	22	19	22	18	15	17	22	19	22	18	15	17	22	19	22	30.1	31.1	30.1	100.67	5.5553e-174
0.331324	0.0372698	Q9BZE4;B7Z7A3;B4DY13;Q5T3R7	Nucleolar GTP-binding protein 1	GTPBP4	7.99111	8.00728	7.96503	8.01708	7.86562	7.9689	6	6	6	5	4	4	4	3	4	5	4	4	4	3	4	5	4	4	4	3	4	11.4	31.1	11.4	73.964	3.4783e-30
2.05251	-0.397831	Q9C005;B4DIS3	Protein dpy-30 homolog	DPY30;LOC84661	9.30365	9.32728	9.23188	9.52983	9.74685	9.77962	7	7	7	4	5	5	6	7	7	4	5	5	6	7	7	4	5	5	6	7	7	94.9	31.1	94.9	11.25	1.6987e-134
0.185361	-0.0517801	Q9H0A0;E7ESU4;E9PMN9;E9PMU0;E9PJN6	N-acetyltransferase 10	NAT10	8.96325	8.80439	9.11787	9.12633	8.95622	8.95831	27	27	27	20	14	24	23	18	23	20	14	24	23	18	23	20	14	24	23	18	23	32.5	31.1	32.5	115.73	2.7174e-176
2.43443	-0.358886	Q9H0D6;B4DZC3;Q9H0D6-2	5-3 exoribonuclease 2	XRN2	8.5014	8.66598	8.67029	8.93702	8.97252	9.00479	18	18	18	13	10	11	17	16	17	13	10	11	17	16	17	13	10	11	17	16	17	22	31.1	22	108.58	4.1642e-67
0.370974	0.110858	Q9H0H0	Integrator complex subunit 2	INTS2	8.04751	8.01089	7.9185	7.9147	7.66059	8.06904	8	8	8	7	5	6	3	1	2	7	5	6	3	1	2	7	5	6	3	1	2	7.9	31.1	7.9	134.32	1.0545e-31
1.57202	0.431471	Q9H0H5;F8VRD2;H0YIK5;F8VVE5;F8VWY4;F8VV47;F8W1E5;F8VV37;F8VZ66;F8W0L1;F8W1T4;F8VWX0;F8VS54;F8VQZ5;F8VV39;F8VUW9;F8VYH6;F8VQF5;F8VXH1;F8VVY0	Rac GTPase-activating protein 1	RACGAP1	7.89751	7.9073	8.12218	7.64473	7.33882	7.64902	6	6	6	6	3	4	2	1	3	6	3	4	2	1	3	6	3	4	2	1	3	10.9	31.1	10.9	71.026	2.9566e-14
1.48573	0.169031	Q9H147;H7C1M5;H7C1J2;F2Z2A4;H0Y501	Deoxynucleotidyltransferase terminal-interacting protein 1	DNTTIP1	8.12959	8.04661	8.17716	7.8784	7.96797	7.99991	7	7	7	5	5	7	6	5	6	5	5	7	6	5	6	5	5	7	6	5	6	26.1	31.1	26.1	37.013	1.1652e-69
2.65576	0.280901	H0YAA8;Q9H204	Mediator of RNA polymerase II transcription subunit 28	MED28	8.01072	7.91466	8.00095	7.68553	7.74372	7.65439	3	3	3	3	3	3	1	0	0	3	3	3	1	0	0	3	3	3	1	0	0	25.1	31.1	25.1	19.655	1.995e-10
1.95668	-0.386707	Q9H2P0	Activity-dependent neuroprotector homeobox protein	ADNP	7.48854	7.58601	7.67776	7.84144	8.06577	8.00522	6	6	6	3	5	5	3	3	3	3	5	5	3	3	3	3	5	5	3	3	3	6.9	31.1	6.9	123.56	1.2463e-22
1.19059	-0.0972795	Q9H4L4	Sentrin-specific protease 3	SENP3	9.65774	9.72089	9.6949	9.73249	9.84914	9.78374	23	23	23	18	18	20	22	19	21	18	18	20	22	19	21	18	18	20	22	19	21	40.1	31.1	40.1	65.009	0
3.92355	0.339828	Q9HBE1;Q9HBE1-3;Q9HBE1-2;Q9HBE1-4;B1ARF3	POZ-, AT hook-, and zinc finger-containing protein 1	PATZ1	8.7901	8.76495	8.80788	8.41449	8.44806	8.4809	16	16	16	13	11	12	5	5	7	13	11	12	5	5	7	13	11	12	5	5	7	31.7	31.1	31.7	74.059	3.3714e-142
1.90777	-0.351216	Q9HCK8;Q9HCK8-2;H7BXG5;H0YJG4;Q3L8U1;Q3L8U1-3;Q3L8U1-2;H3BTW3;H0YJA4;G3V2T9;O14647;O14647-2;O14646;O14646-2;C9JR69	Chromodomain-helicase-DNA-binding protein 8	CHD8	9.56449	9.54259	9.41308	9.95306	9.73119	9.88956	73	73	59	57	54	49	62	58	64	57	54	49	62	58	64	45	41	38	51	47	51	35.3	31.1	30.1	290.52	0
1.66727	0.379916	Q9HDC5	Junctophilin-1	JPH1	7.79341	8.09733	7.97609	7.63731	7.46736	7.62241	3	3	3	3	3	3	1	1	1	3	3	3	1	1	1	3	3	3	1	1	1	6.4	31.1	6.4	71.685	1.2276e-07
0.941155	0.472902	Q9NP66;H0YKL0;H0YKM5	High mobility group protein 20A	HMG20A	8.00303	7.88774	7.97245	7.20831	7.29228	7.94392	3	3	3	2	3	2	1	1	0	2	3	2	1	1	0	2	3	2	1	1	0	12.4	31.1	12.4	40.143	7.524e-11
0.95848	0.11764	Q9NPG3;Q9NPG3-2	Ubinuclein-1	UBN1	8.73091	8.69538	8.70084	8.47865	8.64564	8.64993	21	21	21	15	15	17	13	8	12	15	15	17	13	8	12	15	15	17	13	8	12	25	31.1	25	121.52	1.0056e-138
1.44603	0.18496	Q9NVH2;Q9NVH2-2;Q9NVH2-3;Q9NVH2-4	Integrator complex subunit 7	INTS7	8.14386	8.08835	7.95913	7.92362	7.86689	7.84595	6	6	6	5	5	5	3	2	3	5	5	5	3	2	3	5	5	5	3	2	3	6.5	31.1	6.5	106.83	4.5573e-67
2.05835	0.361204	Q9NVP1;F5H863;H7C452	ATP-dependent RNA helicase DDX18	DDX18	8.49872	8.28156	8.37046	8.10185	8.00355	7.96173	9	9	9	8	6	8	5	4	4	8	6	8	5	4	4	8	6	8	5	4	4	16.3	31.1	16.3	75.406	3.5703e-50
0.222266	0.0685735	Q9NX24;D6RCB9;D6RC52;H0YC83	H/ACA ribonucleoprotein complex subunit 2	NHP2	7.99105	8.03679	8.28481	8.03997	8.16944	7.89752	5	5	5	4	2	5	3	2	2	4	2	5	3	2	2	4	2	5	3	2	2	37.9	31.1	37.9	17.201	6.5231e-27
1.2045	0.153383	Q9NY12;Q9NY12-2	H/ACA ribonucleoprotein complex subunit 1	GAR1	7.90871	8.00182	8.03667	7.91233	7.75326	7.82145	5	5	5	2	2	3	5	5	5	2	2	3	5	5	5	2	2	3	5	5	5	21.2	31.1	21.2	22.348	2.1304e-12
0.425905	-0.388383	Q9NYV4;Q9NYV4-2;Q9NYV4-3;Q14004;Q14004-2	Cyclin-dependent kinase 12	CDK12	8.12714	6.99158	8.18104	8.22204	8.14098	8.10188	9	9	9	4	0	3	7	8	9	4	0	3	7	8	9	4	0	3	7	8	9	9.7	31.1	9.7	164.15	1.0257e-30
2.10813	-0.430624	Q9P0U4-2;Q9P0U4	CpG-binding protein	CXXC1	8.05919	8.02926	7.8378	8.49466	8.31228	8.41118	9	9	9	5	2	5	9	8	8	5	2	5	9	8	8	5	2	5	9	8	8	13.5	31.1	13.5	76.226	1.0492e-32
0.525656	0.248137	Q9P2D1;Q9P2D1-2	Chromodomain-helicase-DNA-binding protein 7	CHD7	7.54975	7.62573	7.60962	6.93822	7.60103	7.50144	18	6	6	15	14	15	9	10	11	4	2	5	0	0	0	4	2	5	0	0	0	6.2	31.1	2.6	335.92	4.7549e-99
1.52573	0.446511	Q9P2N5	RNA-binding protein 27	RBM27	7.69919	7.53565	7.53072	6.91292	7.17771	7.3354	3	3	3	2	2	2	2	1	1	2	2	2	2	1	1	2	2	2	2	1	1	3.2	31.1	3.2	118.72	2.2977e-17
0.249619	-0.09244	Q9UBB9;E7EMD1;F6XM96;F6SQZ1;Q9UBB9-2;H0Y4U8;F6UKU9;F6UQ07	Tuftelin-interacting protein 11	TFIP11	8.24841	8.13357	8.61617	8.41117	8.40271	8.4616	14	14	14	5	3	8	11	8	10	5	3	8	11	8	10	5	3	8	11	8	10	20.7	31.1	20.7	96.819	3.8022e-84
1.21275	0.169659	Q9UBW7;Q9UBW7-2;Q5W0Q3	Zinc finger MYM-type protein 2	ZMYM2	8.186	7.99207	8.14641	7.8817	7.96014	7.97365	8	8	8	5	7	6	3	3	2	5	7	6	3	3	2	5	7	6	3	3	2	7.3	31.1	7.3	154.91	4.7923e-25
0.627118	-0.316346	Q9UEG4	Zinc finger protein 629	ZNF629	7.53369	7.02503	7.7805	7.67555	7.78254	7.83016	4	4	4	2	2	3	3	3	3	2	2	3	3	3	3	2	2	3	3	3	3	5.2	31.1	5.2	96.619	4.8813e-18
0.0515782	-0.0140465	Q9UHB7;Q9UHB7-2	AF4/FMR2 family member 4	AFF4	7.69365	7.7194	7.67823	7.65016	7.58969	7.89356	3	3	3	3	2	3	1	1	1	3	2	3	1	1	1	3	2	3	1	1	1	3.4	31.1	3.4	127.46	4.1034e-25
2.55594	-0.313729	Q9UHR5;Q9UHR5-2;F5H478	SAP30-binding protein	SAP30BP	8.74521	8.74728	8.77042	9.15576	8.99457	9.05377	9	9	9	6	4	7	9	9	9	6	4	7	9	9	9	6	4	7	9	9	9	32.1	31.1	32.1	33.87	1.906e-52
1.05295	-0.0337032	Q9UHX1-6;Q9UHX1-2;Q9UHX1-5;Q9UHX1-4;Q9UHX1;Q9UHX1-3;E9PQ56;H0YEM1;E9PN18;E9PMU7;H0YCP8;E9PL19	Poly(U)-binding-splicing factor PUF60	PUF60	9.98099	9.93539	9.96555	9.99093	10.0075	9.98457	27	27	27	23	23	26	24	22	22	23	23	26	24	22	22	23	23	26	24	22	22	54.8	31.1	54.8	55.399	0
1.50814	-0.209042	Q9UJV9;H0Y8L8	Probable ATP-dependent RNA helicase DDX41	DDX41	8.29164	8.38396	8.50537	8.58688	8.63601	8.5852	12	12	12	9	4	8	12	11	11	9	4	8	12	11	11	9	4	8	12	11	11	23.2	31.1	23.2	69.837	8.3655e-46
1.33775	-0.35342	Q9UKJ3;Q9UKJ3-2	G patch domain-containing protein 8	GPATCH8	7.5026	7.40315	7.46735	8.0445	7.64513	7.74374	2	2	2	2	1	0	2	2	2	2	1	0	2	2	2	2	1	0	2	2	2	2.1	31.1	2.1	164.2	4.4616e-13
2.24734	0.357439	Q9UL03;Q9UL03-3;B3KQH5;G5E9X1;C9J0C6;B4DL13;B4E1J5;F8WAV7;C9K0V7;C9J885;Q9UL03-2;C9JVX2;C9JAV7;C9JXP6;F8WBG1;Q5JSJ4-4	Integrator complex subunit 6	INTS6	8.75229	8.71081	8.78328	8.31931	8.33858	8.51618	23	23	18	18	18	19	9	8	9	18	18	19	9	8	9	15	14	16	6	6	7	26.4	31.1	22.3	100.39	1.0488e-84
0.337058	-0.0608466	Q9UMS4;F5GY56;F5H2I0;H0YGF3;H0YGZ5	Pre-mRNA-processing factor 19	PRPF19	9.11103	8.98228	9.23129	9.20639	9.16128	9.13947	15	15	15	13	9	13	12	11	11	13	9	13	12	11	11	13	9	13	12	11	11	50.8	31.1	50.8	55.18	2.949e-262
0.255174	0.0368473	Q9UPT8	Zinc finger CCCH domain-containing protein 4	ZC3H4	8.10009	8.13697	8.12366	8.16483	8.11015	7.9752	9	9	9	6	3	5	6	8	5	6	3	5	6	8	5	6	3	5	6	8	5	11.7	31.1	11.7	140.26	4.7209e-20
2.16565	-0.205213	Q9Y230;B3KQ59	RuvB-like 2	RUVBL2	8.85226	8.74461	8.84704	9.05789	9.00595	8.9957	20	20	20	12	10	12	20	19	18	12	10	12	20	19	18	12	10	12	20	19	18	56.4	31.1	56.4	51.156	4.0407e-116
0.124403	0.0270122	Q9Y232;Q9Y232-2;Q9Y232-4;Q9Y232-3;C9JQG7	Chromodomain Y-like protein	CDYL	8.01305	8.09764	8.02918	8.15872	7.90108	7.99903	3	3	3	3	3	3	3	3	3	3	3	3	3	3	3	3	3	3	3	3	3	6.5	31.1	6.5	66.481	9.6948e-21
0.976533	-0.0326576	Q9Y265;Q9Y265-2;E7ETR0;H7C4G5;H7C4I3	RuvB-like 1	RUVBL1	8.93338	8.97294	8.95876	8.96655	8.99863	8.99786	14	14	14	12	12	11	13	13	13	12	12	11	13	13	13	12	12	11	13	13	13	45.2	31.1	45.2	50.227	6.9722e-122
0.653967	0.123771	Q9Y294	Histone chaperone ASF1A	ASF1A	8.42552	8.58764	8.66148	8.33566	8.49415	8.47352	4	4	3	4	3	3	3	3	3	4	3	3	3	3	3	3	3	3	2	3	3	34.3	31.1	30.4	22.968	6.8587e-113
1.48718	-0.234484	Q9Y2R4;A8MTP9;F5H0R7;F5H5G9	Probable ATP-dependent RNA helicase DDX52	DDX52	7.5088	7.34356	7.32336	7.70423	7.62076	7.55419	4	4	4	2	1	3	2	2	2	2	1	3	2	2	2	2	1	3	2	2	2	10	31.1	10	67.497	1.6112e-13
0.49454	0.335747	Q9Y2X0-3;Q9Y2X0-2;Q9Y2X0;Q9Y2X0-4;E7ETV0;Q9Y2X0-5;B9TWZ6;F5H5L7;F5H087;F5H0Q2;B9TX01	Mediator of RNA polymerase II transcription subunit 16	MED16	8.21032	8.19415	8.14323	8.06239	7.26259	8.21548	10	10	10	9	9	8	4	3	3	9	9	8	4	3	3	9	9	8	4	3	3	10.3	31.1	10.3	95.049	3.3637e-37
0.216027	-0.0655727	Q9Y2X3;H7BZ72	Nucleolar protein 58	NOP58	8.85907	8.7562	9.08693	9.07482	8.97769	8.84641	15	15	15	12	10	14	12	9	8	12	10	14	12	9	8	12	10	14	12	9	8	37.2	31.1	37.2	59.578	2.702e-142
0.562964	-0.0714833	Q9Y333	U6 snRNA-associated Sm-like protein LSm2	LSM2	8.04914	8.07357	8.09781	8.20142	8.19772	8.03583	4	4	4	4	2	4	4	2	4	4	2	4	4	2	4	4	2	4	4	2	4	68.4	31.1	68.4	10.834	6.4687e-33
5.05383	-0.384732	Q9Y383;B7Z4Q3;Q9Y383-2;B7Z500;C9JWT3;F8WEU3;F8WB41;REV__E5RFY4;REV__G3V140;REV__Q8IYX8;REV__E5RIV2;REV__G5E992;REV__Q5T6A0;REV__Q5TCU8;REV__CON__Q3SX28;REV__P07951;REV__P07951-2;REV__Q5TCU3;REV__Q6P2R3;REV__P07951-3;REV__E5RJH1;REV__E5RG21;REV__E5RHF8;REV__E5RGP2;REV__E5RGU5;REV__E5RH23;REV__E5RJG4	Putative RNA-binding protein Luc7-like 2	LUC7L2	9.80732	9.82368	9.85077	10.2135	10.2036	10.2188	26	26	18	23	24	23	25	23	24	23	24	23	25	23	24	17	17	17	17	17	17	54.6	31.1	38.8	46.513	0
1.90238	-0.135435	Q9Y3B4	Pre-mRNA branch site protein p14	SF3B14	8.93653	8.89086	8.97174	9.09489	9.02715	9.0834	7	7	7	7	6	7	7	6	7	7	6	7	7	6	7	7	6	7	7	6	7	57.6	31.1	57.6	14.585	2.4773e-58
0.512146	0.0648095	Q9Y3Y2-3;Q9Y3Y2;Q9Y3Y2-4;Q5T7Y7	Chromatin target of PRMT1 protein	CHTOP	8.28603	8.20833	8.36144	8.28735	8.19047	8.18355	3	3	3	3	3	3	2	2	2	3	3	3	2	2	2	3	3	3	2	2	2	15.7	31.1	15.7	26.524	4.0767e-29
0.394091	-0.0979338	Q9Y5B6;Q9Y5B6-2;Q9Y5B6-4;Q9Y5B6-3	GC-rich sequence DNA-binding factor 1	GCFC1	8.29199	8.09722	8.41807	8.4457	8.28003	8.37535	9	9	9	6	4	5	7	5	6	6	4	5	7	5	6	6	4	5	7	5	6	14.2	31.1	14.2	104.8	2.2165e-45
2.78731	0.274408	Q9Y5B9;F5H063;G3V2X0;G3V401;G3V5A4	FACT complex subunit SPT16	SUPT16H	8.92209	8.92496	8.83918	8.66515	8.60921	8.58864	16	16	16	14	13	13	11	10	11	14	13	13	11	10	11	14	13	13	11	10	11	17.9	31.1	17.9	119.91	3.7955e-150
0.340315	-0.101168	Q9Y6A4;H3BPA3	UPF0468 protein C16orf80	C16orf80	7.84599	7.5293	7.8611	7.93393	7.8702	7.73577	4	4	4	2	1	2	3	3	2	2	1	2	3	3	2	2	1	2	3	3	2	29	31.1	29	22.774	1.8244e-45
2.22815	0.165118	Q9Y6J0;G5E9F3;B5MEB3;F5H085;F5H5W5;C9J068;C9JT60	Calcineurin-binding protein cabin-1	CABIN1	9.70115	9.71783	9.65228	9.47767	9.55082	9.54742	59	59	59	49	48	52	49	38	45	49	48	52	49	38	45	49	48	52	49	38	45	34.6	31.1	34.6	246.35	0
